# Supplementary material for: Neotropical Thoasia Liebke, 1939 and Straneotia Mateu, 1961 of the Cryptobatida group, subtribe Agrina: Taxonomic revisions with notes on their ways of life (Insecta, Coleoptera, Carabidae, Lebiini)
Source: Zookeys. 2018 Mar 12;(742):57–90. doi: 10.3897/zookeys.742.22900 (PMC5904565; doi:10.3897/zookeys.742.22900)
Supplement: XML Treatment for Thoasia [file zookeys.742.22900-treatment1.xml]

<!DOCTYPE tp:taxon-treatment
  PUBLIC "-//TaxonX//DTD Taxonomic Treatment Publishing DTD v0 20100105//EN" "tax-treatment-NSO.dtd">
<tp:taxon-treatment xmlns:tp="http://www.plazi.org/taxpub"><tp:treatment-meta><kwd-group><label>Taxon classification</label><kwd><named-content xmlns:xlink="http://www.w3.org/1999/xlink" content-type="kingdom">Animalia</named-content></kwd><kwd><named-content xmlns:xlink="http://www.w3.org/1999/xlink" content-type="order">Coleoptera</named-content></kwd><kwd><named-content xmlns:xlink="http://www.w3.org/1999/xlink" content-type="family">Carabidae</named-content></kwd></kwd-group><mixed-citation publication-type="journal"><person-group><name><surname>Erwin</surname><given-names>Terry L.</given-names></name><name><surname>Aldebron</surname><given-names>Charlotte</given-names></name></person-group><article-title>Neotropical <italic><tp:taxon-name><tp:taxon-name-part taxon-name-part-type="genus" reg="Thoasia">Thoasia</tp:taxon-name-part></tp:taxon-name></italic> Liebke, 1939 and <italic><tp:taxon-name><tp:taxon-name-part taxon-name-part-type="genus" reg="Straneotia">Straneotia</tp:taxon-name-part></tp:taxon-name></italic> Mateu, 1961 of the Cryptobatida group, subtribe <tp:taxon-name><tp:taxon-name-part taxon-name-part-type="subtribe">Agrina</tp:taxon-name-part></tp:taxon-name>: Taxonomic revisions with notes on their ways of life (<tp:taxon-name><tp:taxon-name-part taxon-name-part-type="class">Insecta</tp:taxon-name-part></tp:taxon-name>, <tp:taxon-name><tp:taxon-name-part taxon-name-part-type="order">Coleoptera</tp:taxon-name-part></tp:taxon-name>, <tp:taxon-name><tp:taxon-name-part taxon-name-part-type="family">Carabidae</tp:taxon-name-part></tp:taxon-name>, <tp:taxon-name><tp:taxon-name-part taxon-name-part-type="tribe">Lebiini</tp:taxon-name-part></tp:taxon-name>)</article-title><source>Zookeys</source><day>12</day><month>3</month><year>2018</year><volume>2018</volume><issue>742</issue><fpage>57</fpage><lpage>90</lpage><pub-id pub-id-type="doi">10.3897/zookeys.742.22900</pub-id></mixed-citation></tp:treatment-meta><tp:nomenclature><tp:taxon-name>
            <tp:taxon-name-part taxon-name-part-type="genus" reg="Thoasia">Thoasia</tp:taxon-name-part>
          </tp:taxon-name><tp:taxon-authority>Liebke, 1939</tp:taxon-authority><xref ref-type="fig" rid="F1">Pentagonal arboreal carabid beetles Figs 1</xref><xref ref-type="fig" rid="F2">, 2</xref><xref ref-type="fig" rid="F3">, 3</xref><xref ref-type="fig" rid="F4">, 4</xref><tp:nomenclature-citation-list><tp:nomenclature-citation><tp:taxon-name>
                <tp:taxon-name-part taxon-name-part-type="genus" reg="Thoasia">Thoasia</tp:taxon-name-part>
              </tp:taxon-name><comment>Liebke, 1939:129.</comment></tp:nomenclature-citation></tp:nomenclature-citation-list></tp:nomenclature><tp:treatment-sec sec-type="type species" id="SECID0E2XAE"><title>Type species.</title><p>
            <italic><tp:taxon-name><tp:taxon-name-part taxon-name-part-type="genus" reg="Thoasia">Thoasia</tp:taxon-name-part> <tp:taxon-name-part taxon-name-part-type="species" reg="rugifrons">rugifrons</tp:taxon-name-part></tp:taxon-name></italic> <xref ref-type="bibr" rid="B18">Liebke 1939</xref>, by monotypy. Type area. <bold>Venezuela</bold>.</p></tp:treatment-sec><tp:treatment-sec sec-type="diagnosis" id="SECID0ESYAE"><title>Diagnosis.</title><p>(cf. Figs <xref ref-type="fig" rid="F1">1</xref>, <xref ref-type="fig" rid="F2">2</xref>, <xref ref-type="fig" rid="F3">3</xref>, <xref ref-type="fig" rid="F4">4</xref>). Neck constricted, width less than that of base of pronotum; eyes moderately large, not hemispherical; frons moderately rugose, more or less anteriorly depressed. Prothorax more or less subequal in width to that of the head across eyes; sides of pronotum narrowly reflexed throughout, more broadly reflexed and markedly angulate at mid-lateral setigerous pore. Elytron at basal third not depressed, surface even, disc striate and punctate. Flight wings of a dusky color. Basitarsus of mid and hind legs markedly elongate, co-equal to length of tarsomeres 2-5; claws serrate. Male only with two rows of white adhesive setae on venter of tarsomeres 1-3; both sexes with long hooked white setae on tarsomere 5. Male with a pair of setae each side on abdominal sternum VII; female with 3 setae each side on abdominal sternum VII. Male endophallus without flagellum.</p></tp:treatment-sec><tp:treatment-sec sec-type="Dispersal potential" id="SECID0EIZAE"><title>Dispersal potential.</title><p>The wings are fully developed in adults of all known species, thus it is likely these beetles are moderate to strong flyers.</p></tp:treatment-sec><tp:treatment-sec sec-type="distribution" id="SECID0ENZAE"><title>Geographic distribution.</title><p>A widespread Neotropical genus known from Colombia, south to southeastern Brazil, in the west to Bolivia, and northeast to French Guiana.</p></tp:treatment-sec><tp:treatment-sec sec-type="Ways of life" id="SECID0ESZAE"><title>Ways of life.</title><p>Little is known about the species in this genus and the little that is known is reported here for the first time. Adults of one species are regularly collected <!--PageBreak-->in both the wet and dry seasons using insecticidal fogging techniques in many species of trees reaching the forest canopy in the Amazon Basin, thus they are certainly most times arboreal. They are good flyers as evidenced by their capture in FITs in French Guiana.</p></tp:treatment-sec><tp:treatment-sec sec-type="notes" id="SECID0E1ZAE"><title>Notes.</title><p>Only one species has been previously described in this genus from Venezuela and from only one specimen. Adults of the species most commonly collected in canopy samples in Ecuador and Perú were misidentified as <italic><tp:taxon-name><tp:taxon-name-part taxon-name-part-type="genus" reg="Thoasia">T.</tp:taxon-name-part> <tp:taxon-name-part taxon-name-part-type="species" reg="rugifrons">rugifrons</tp:taxon-name-part></tp:taxon-name></italic> Liebke, but that species is only known to be from Venezuela and French Guiana. To date, the most common species in canopy samples is described below, as new.</p></tp:treatment-sec><tp:treatment-sec sec-type="References" id="SECID0EL1AE"><title>References.</title><p>
            <xref ref-type="bibr" rid="B18">Liebke 1939</xref>; <xref ref-type="bibr" rid="B5">Erwin 1991</xref>.</p></tp:treatment-sec><tp:treatment-sec sec-type="Included species" id="SECID0EZ1AE"><title>Included species.</title><p>The species list below, as well as the arrangement of descriptions that follows, is ordered alphabetically within two species groups.</p><sec sec-type="rugifrons species group" id="SECID0E51AE"><title>
              <italic>rugifrons</italic> species group</title><p>
              <italic><tp:taxon-name><tp:taxon-name-part taxon-name-part-type="genus" reg="Thoasia">Thoasia</tp:taxon-name-part> <tp:taxon-name-part taxon-name-part-type="species" reg="rugifrons">rugifrons</tp:taxon-name-part></tp:taxon-name></italic> Liebke, 1939, French Guiana, Venezuela.</p><p>
              <italic><tp:taxon-name><tp:taxon-name-part taxon-name-part-type="genus" reg="Thoasia">Thoasia</tp:taxon-name-part> <tp:taxon-name-part taxon-name-part-type="species" reg="surinamensis">surinamensis</tp:taxon-name-part></tp:taxon-name></italic> Erwin &amp; Aldebron, <bold>sp. n.</bold>, Suriname.</p><p>
              <italic><tp:taxon-name><tp:taxon-name-part taxon-name-part-type="genus" reg="Thoasia">Thoasia</tp:taxon-name-part> <tp:taxon-name-part taxon-name-part-type="species" reg="pterosmaragdos">pterosmaragdos</tp:taxon-name-part></tp:taxon-name></italic> Aldebron &amp; Erwin, <bold>sp. n.</bold>, French Guiana.</p></sec><sec sec-type="manu species group" id="SECID0EQ3AE"><title>
              <italic>manu</italic> species group</title><p>
              <italic><tp:taxon-name><tp:taxon-name-part taxon-name-part-type="genus" reg="Thoasia">Thoasia</tp:taxon-name-part> <tp:taxon-name-part taxon-name-part-type="species" reg="manu">manu</tp:taxon-name-part></tp:taxon-name></italic> Erwin &amp; Aldebron, <bold>sp. n.</bold>, Ecuador, Perú.</p></sec></tp:treatment-sec><tp:treatment-sec><!--Section generated to contain objects referenced in tp:taxon-treatment.--><fig id="F1" position="float" orientation="portrait"><label>Figure 1.</label><caption><p>Digital Photo-illustrations. Habitus, dorsal aspect: <bold>A</bold> <italic><tp:taxon-name><tp:taxon-name-part taxon-name-part-type="genus" reg="Thoasia">Thoasia</tp:taxon-name-part> <tp:taxon-name-part taxon-name-part-type="species" reg="rugifrons">rugifrons</tp:taxon-name-part></tp:taxon-name></italic> Liebke, female, ADP148165 <bold>B</bold> <italic><tp:taxon-name><tp:taxon-name-part taxon-name-part-type="genus" reg="Thoasia">Thoasia</tp:taxon-name-part> <tp:taxon-name-part taxon-name-part-type="species" reg="pterosmaragdos">pterosmaragdos</tp:taxon-name-part></tp:taxon-name></italic> Aldebron &amp; Erwin, sp. n., female, ADP148174 <bold>C</bold> <italic><tp:taxon-name><tp:taxon-name-part taxon-name-part-type="genus" reg="Thoasia">Thoasia</tp:taxon-name-part> <tp:taxon-name-part taxon-name-part-type="species" reg="manu">manu</tp:taxon-name-part></tp:taxon-name></italic> Erwin &amp; Aldebron, sp. n., female, ADP100320. Scale bar: 1.00 mm.</p></caption><graphic xmlns:xlink="http://www.w3.org/1999/xlink" xlink:href="zookeys-742-057-g001.jpg" position="float" orientation="portrait" xlink:type="simple" id="oo_190687.jpg"/></fig><fig id="F2" position="float" orientation="portrait"><label>Figure 2.</label><caption><p>Digital Photo-illustrations. <bold>A</bold> Habitus, dorsal aspect: <italic><tp:taxon-name><tp:taxon-name-part taxon-name-part-type="genus" reg="Thoasia">Thoasia</tp:taxon-name-part> <tp:taxon-name-part taxon-name-part-type="species" reg="surinamensis">surinamensis</tp:taxon-name-part></tp:taxon-name></italic> Erwin &amp; Aldebron, sp. n., female, ADP112239. Scale line = 1.00 mm <bold>B</bold> Female reproductive system dorsal aspect: <italic><tp:taxon-name><tp:taxon-name-part taxon-name-part-type="genus" reg="Thoasia">Thoasia</tp:taxon-name-part> <tp:taxon-name-part taxon-name-part-type="species" reg="manu">manu</tp:taxon-name-part></tp:taxon-name></italic>, Erwin &amp; Aldebron, sp. n., ADP100301. Legend, <bold>bc</bold>, bursa copulatrix; <bold>sg</bold>, spermathecal gland; <bold>sgd</bold>, spermathecal gland duct; <bold>sp</bold>., spermatheca; <bold>lt</bold>, laterotergite; <bold>co</bold>, common oviduct; <bold>gc1</bold>, gonocoxite 1; <bold>gc2</bold>, gonocoxite 2, <bold>des</bold>, dorsal ensiform seta, <bold>b</bold>, base of gonocoxite 2; <bold>bl</bold>, blade of gonocoxite 2. Scale bar: 0.50 mm.</p></caption><graphic xmlns:xlink="http://www.w3.org/1999/xlink" xlink:href="zookeys-742-057-g002.jpg" position="float" orientation="portrait" xlink:type="simple" id="oo_190688.jpg"/></fig><fig id="F3" position="float" orientation="portrait"><label>Figure 3.</label><caption><p>Digital Photo-illustrations, male aedeagus in repose, dorsal, ventral, left lateral aspects: <bold>A</bold> <italic><tp:taxon-name><tp:taxon-name-part taxon-name-part-type="genus" reg="Thoasia">Thoasia</tp:taxon-name-part> <tp:taxon-name-part taxon-name-part-type="species" reg="rugifrons">rugifrons</tp:taxon-name-part></tp:taxon-name></italic> Liebke, ADP152522 <bold>B</bold> <italic><tp:taxon-name><tp:taxon-name-part taxon-name-part-type="genus" reg="Thoasia">Thoasia</tp:taxon-name-part> <tp:taxon-name-part taxon-name-part-type="species" reg="pterosmaragdos">pterosmaragdos</tp:taxon-name-part></tp:taxon-name></italic> Aldebron &amp; Erwin, sp. n., ADP13748 <bold>C</bold> <italic><tp:taxon-name><tp:taxon-name-part taxon-name-part-type="genus" reg="Thoasia">Thoasia</tp:taxon-name-part> <tp:taxon-name-part taxon-name-part-type="species" reg="manu">manu</tp:taxon-name-part></tp:taxon-name></italic> Erwin &amp; Aldebron, sp. n., ADP100336. Legend, <bold>lp</bold>, left paramere; <bold>rp</bold>, right paramere; <bold>pb</bold>, phallobase; <bold>bo</bold>, phallobase orifice; <bold>ps</bold>, phalloshaft; <bold>a</bold>, phalloapex; <bold>ml</bold>, median lobe. Scale bar: 0.50 mm.</p></caption><graphic xmlns:xlink="http://www.w3.org/1999/xlink" xlink:href="zookeys-742-057-g003.jpg" position="float" orientation="portrait" xlink:type="simple" id="oo_190689.jpg"/></fig><fig id="F4" position="float" orientation="portrait"><label>Figure 4.</label><caption><p>Digital Photo-illustrations. Habitus, dorsal aspect. <bold>A</bold> <italic><tp:taxon-name><tp:taxon-name-part taxon-name-part-type="genus" reg="Straneotia">Straneotia</tp:taxon-name-part> <tp:taxon-name-part taxon-name-part-type="species" reg="cylindroceps">cylindroceps</tp:taxon-name-part></tp:taxon-name></italic> Erwin &amp; Aldebron, sp. n., female, ADP100396 <bold>B</bold> <italic><tp:taxon-name><tp:taxon-name-part taxon-name-part-type="genus" reg="Straneotia">Straneotia</tp:taxon-name-part> <tp:taxon-name-part taxon-name-part-type="species" reg="moi">moi</tp:taxon-name-part></tp:taxon-name></italic> Aldebron &amp; Erwin, sp. n., female, ADP141236 <bold>C</bold> <italic><tp:taxon-name><tp:taxon-name-part taxon-name-part-type="genus" reg="Straneotia">Straneotia</tp:taxon-name-part> <tp:taxon-name-part taxon-name-part-type="species" reg="confundis">confundis</tp:taxon-name-part></tp:taxon-name></italic> Aldebron &amp; Erwin, sp. n., male, ADP152452 <bold>D</bold> <italic><tp:taxon-name><tp:taxon-name-part taxon-name-part-type="genus" reg="Straneotia">Straneotia</tp:taxon-name-part> <tp:taxon-name-part taxon-name-part-type="species" reg="amazonica">amazonica</tp:taxon-name-part></tp:taxon-name></italic> Mateu, Holotype female. Scale bar: 1.00 mm (<bold>A–C</bold>); <abbrev xmlns:xlink="http://www.w3.org/1999/xlink" xlink:title="apparent body length" id="ABBRID0EMJAI" xlink:type="simple">ABL</abbrev> = 5.5mm (<bold>D</bold>).</p></caption><graphic xmlns:xlink="http://www.w3.org/1999/xlink" xlink:href="zookeys-742-057-g004.jpg" position="float" orientation="portrait" xlink:type="simple" id="oo_190690.jpg"/></fig></tp:treatment-sec><ref-list><ref id="B18"><mixed-citation xmlns:xlink="http://www.w3.org/1999/xlink" xlink:type="simple">
          <person-group><name name-style="western"><surname>Liebke</surname><given-names>M</given-names></name></person-group> (<year>1939</year>) <article-title>Neue Laufkäfer. Festschrift zum 60. Geburtstage von Profesor Dr.</article-title> <source>Embrik Strand</source> <volume>5</volume>: <fpage>91</fpage>–<lpage>130</lpage>.</mixed-citation></ref><ref id="B5"><mixed-citation xmlns:xlink="http://www.w3.org/1999/xlink" xlink:type="simple">
          <person-group><name name-style="western"><surname>Erwin</surname><given-names>TL</given-names></name></person-group> (<year>1991</year>) Natural history of the carabid beetles at the BIOLAT Biological Station, Rio Manu, Pakitza, Perú. Revista Peruana de Entomología (1990) 33: 1–85.</mixed-citation></ref></ref-list></tp:taxon-treatment>
