# Supplementary material for: Neotropical Thoasia Liebke, 1939 and Straneotia Mateu, 1961 of the Cryptobatida group, subtribe Agrina: Taxonomic revisions with notes on their ways of life (Insecta, Coleoptera, Carabidae, Lebiini)
Source: Zookeys. 2018 Mar 12;(742):57–90. doi: 10.3897/zookeys.742.22900 (PMC5904565; doi:10.3897/zookeys.742.22900)
Supplement: XML Treatment for Thoasia rugifrons [file zookeys.742.22900-treatment2.xml]

<!DOCTYPE tp:taxon-treatment
  PUBLIC "-//TaxonX//DTD Taxonomic Treatment Publishing DTD v0 20100105//EN" "tax-treatment-NSO.dtd">
<tp:taxon-treatment xmlns:tp="http://www.plazi.org/taxpub"><tp:treatment-meta><kwd-group><label>Taxon classification</label><kwd><named-content xmlns:xlink="http://www.w3.org/1999/xlink" content-type="kingdom">Animalia</named-content></kwd><kwd><named-content xmlns:xlink="http://www.w3.org/1999/xlink" content-type="order">Coleoptera</named-content></kwd><kwd><named-content xmlns:xlink="http://www.w3.org/1999/xlink" content-type="family">Carabidae</named-content></kwd></kwd-group><mixed-citation publication-type="journal"><person-group><name><surname>Erwin</surname><given-names>Terry L.</given-names></name><name><surname>Aldebron</surname><given-names>Charlotte</given-names></name></person-group><article-title>Neotropical <italic><tp:taxon-name><tp:taxon-name-part taxon-name-part-type="genus" reg="Thoasia">Thoasia</tp:taxon-name-part></tp:taxon-name></italic> Liebke, 1939 and <italic><tp:taxon-name><tp:taxon-name-part taxon-name-part-type="genus" reg="Straneotia">Straneotia</tp:taxon-name-part></tp:taxon-name></italic> Mateu, 1961 of the Cryptobatida group, subtribe <tp:taxon-name><tp:taxon-name-part taxon-name-part-type="subtribe">Agrina</tp:taxon-name-part></tp:taxon-name>: Taxonomic revisions with notes on their ways of life (<tp:taxon-name><tp:taxon-name-part taxon-name-part-type="class">Insecta</tp:taxon-name-part></tp:taxon-name>, <tp:taxon-name><tp:taxon-name-part taxon-name-part-type="order">Coleoptera</tp:taxon-name-part></tp:taxon-name>, <tp:taxon-name><tp:taxon-name-part taxon-name-part-type="family">Carabidae</tp:taxon-name-part></tp:taxon-name>, <tp:taxon-name><tp:taxon-name-part taxon-name-part-type="tribe">Lebiini</tp:taxon-name-part></tp:taxon-name>)</article-title><source>Zookeys</source><day>12</day><month>3</month><year>2018</year><volume>2018</volume><issue>742</issue><fpage>57</fpage><lpage>90</lpage><pub-id pub-id-type="doi">10.3897/zookeys.742.22900</pub-id></mixed-citation></tp:treatment-meta><tp:nomenclature><tp:taxon-name>
            <tp:taxon-name-part taxon-name-part-type="genus" reg="Thoasia">Thoasia</tp:taxon-name-part>
            <tp:taxon-name-part taxon-name-part-type="species" reg="rugifrons">rugifrons</tp:taxon-name-part>
          </tp:taxon-name><tp:taxon-authority>Liebke, 1939</tp:taxon-authority><xref ref-type="fig" rid="F1">Rough-headed pentagonal arboreal carabid Figs 1A</xref><xref ref-type="fig" rid="F3">, 3A</xref><xref ref-type="fig" rid="F7">, 7</xref><!--PageBreak--><!--PageBreak--><tp:nomenclature-citation-list><tp:nomenclature-citation><tp:taxon-name>
                <tp:taxon-name-part taxon-name-part-type="genus" reg="Thoasia">Thoasia</tp:taxon-name-part> <tp:taxon-name-part taxon-name-part-type="species" reg="rugifrons">rugifrons</tp:taxon-name-part></tp:taxon-name><comment>Liebke, 1939:129</comment></tp:nomenclature-citation></tp:nomenclature-citation-list></tp:nomenclature><tp:treatment-sec sec-type="Holotype" id="SECID0EBEAG"><title>Holotype.</title><p>
            <bold>(sex unknown)</bold>: Type area. <bold>Venezuela</bold>. Not seen by us; however, <xref ref-type="bibr" rid="B21">Mroczkowski (1960)</xref> indicates that the holotype is in the Polish Academy of Sciences in Warsaw. We have determined that Liebke’s translated description is good enough for us to recognize the species without seeing the type. Our redescription is based on newly acquired specimens (see below).</p></tp:treatment-sec><tp:treatment-sec sec-type="Derivation of specific epithet" id="SECID0EPEAG"><title>Derivation of specific epithet.</title><p>The epithet, <italic><tp:taxon-name><tp:taxon-name-part taxon-name-part-type="genus" reg="Thoasia"/><tp:taxon-name-part taxon-name-part-type="species" reg="rugifrons">rugifrons</tp:taxon-name-part></tp:taxon-name></italic>, is a Latinized singular feminine adjective meaning “rugose forehead.”</p></tp:treatment-sec><tp:treatment-sec sec-type="Proposed English Vernacular Name" id="SECID0E6EAG"><title>Proposed English Vernacular Name.</title><p>Rough-headed pentagonal arboreal carabid.</p></tp:treatment-sec><tp:treatment-sec sec-type="diagnosis" id="SECID0EEFAG"><title>Diagnosis.</title><p>With the attributes of the genus and <italic>rugifrons</italic> species group as described above and adults with elytra metallic dark blue.</p></tp:treatment-sec><tp:treatment-sec sec-type="description" id="SECID0EMFAG"><title>Description.</title><p>(Figs <xref ref-type="fig" rid="F1">1A</xref>, <xref ref-type="fig" rid="F3">3A</xref>). <bold><italic>Habitus</italic></bold>: (Fig. <xref ref-type="fig" rid="F1">1A</xref>). <italic>Size</italic>: See Appendix <xref ref-type="app" rid="app1">1</xref>. Length (<abbrev xmlns:xlink="http://www.w3.org/1999/xlink" xlink:title="standardized body length" id="ABBRID0EDGAG" xlink:type="simple">SBL</abbrev>) long for genus, <abbrev xmlns:xlink="http://www.w3.org/1999/xlink" xlink:title="apparent body length" id="ABBRID0EHGAG" xlink:type="simple">ABL</abbrev> = 4.30–4.55 mm, <abbrev xmlns:xlink="http://www.w3.org/1999/xlink" xlink:title="standardized body length" id="ABBRID0ELGAG" xlink:type="simple">SBL</abbrev> = 4.11–4.16 mm.</p><fig id="F1" position="float" orientation="portrait"><label>Figure 1.</label><caption><p>Digital Photo-illustrations. Habitus, dorsal aspect: <bold>A</bold> <italic><tp:taxon-name><tp:taxon-name-part taxon-name-part-type="genus" reg="Thoasia">Thoasia</tp:taxon-name-part> <tp:taxon-name-part taxon-name-part-type="species" reg="rugifrons">rugifrons</tp:taxon-name-part></tp:taxon-name></italic> Liebke, female, ADP148165 <bold>B</bold> <italic><tp:taxon-name><tp:taxon-name-part taxon-name-part-type="genus" reg="Thoasia">Thoasia</tp:taxon-name-part> <tp:taxon-name-part taxon-name-part-type="species" reg="pterosmaragdos">pterosmaragdos</tp:taxon-name-part></tp:taxon-name></italic> Aldebron &amp; Erwin, sp. n., female, ADP148174 <bold>C</bold> <italic><tp:taxon-name><tp:taxon-name-part taxon-name-part-type="genus" reg="Thoasia">Thoasia</tp:taxon-name-part> <tp:taxon-name-part taxon-name-part-type="species" reg="manu">manu</tp:taxon-name-part></tp:taxon-name></italic> Erwin &amp; Aldebron, sp. n., female, ADP100320. Scale bar: 1.00 mm.</p></caption><graphic xmlns:xlink="http://www.w3.org/1999/xlink" xlink:href="zookeys-742-057-g001.jpg" position="float" orientation="portrait" xlink:type="simple" id="oo_190687.jpg"/></fig><p>
            <bold><italic>Color</italic></bold>: <italic>See</italic> diagnosis above. <bold><italic>Luster</italic></bold>: Elytra shiny metallic; forebody and head shiny. <bold><italic>Microsculpture</italic></bold>: Mostly isodiametric, well-impressed. <bold><italic>Head</italic></bold>: Rugae moderately coarse, mostly transverse on occiput, longitudinal adjacent to eye, slightly angulate on frons. Eye very large, sub-hemispheric, and evenly rounded anteriorly, subtly more prolonged posteriorly. Antenna moderately long, reaching humerus. Labrum very large, somewhat cordate, shallowly convex at middle. Neck constricted, width coequal to anterior margin of pronotum. <bold><italic>Prothorax</italic></bold>: Pronotum moderately narrow, disk centrally convex, with dense transverse rugae and two dark stripes extending longitudinally, occasionally converging at the base. Lateral margins at apical third explanate and sharply acute, becoming constricted at basal third. Hind angles moderately acute and subtly narrower than lateral margin at widest point. <bold><italic>Pterothorax</italic></bold>: Normal for <tp:taxon-name><tp:taxon-name-part taxon-name-part-type="subtribe">Agrina</tp:taxon-name-part></tp:taxon-name>, fully winged, wings smoky translucent. Elytron intervals 3, 5, and 7 with numerous discal setae, intervals slightly convex, side margin markedly explanate. Elytron narrow and short, moderately wider than the pronotum at the broadest part, apex truncate, slightly sinuate with distal corner obtusely rounded, disc not significantly convex, basal third not depressed. All interneurs well-impressed. <bold><italic>Legs</italic></bold>: Normal for <tp:taxon-name><tp:taxon-name-part taxon-name-part-type="subtribe">Agrina</tp:taxon-name-part></tp:taxon-name>, no unique modifications. <bold><italic>Abdomen</italic></bold>: Sparsely setiferous; normal ambulatory setae on sterna 3–5; female with three pairs of ambulatory setae on sternum 6; males with two pairs of longer setae on sternum 6. <bold><italic>Male genitalia</italic></bold>: Phallus (Fig. <xref ref-type="fig" rid="F3">3A</xref>.) broad with phallobase ⅓ of its length, ostium 1/3 of its length, catopic, apex short, markedly broad and shallowly rounded; endophallus moderately complex without flagellum. Parameres asymmetric, right very small, left larger, broad, apically rounded. <bold><italic>Female genitalia</italic></bold>: (cf. Fig. <xref ref-type="fig" rid="F2">2B</xref>). Unstudied, but likely similar to <italic><tp:taxon-name><tp:taxon-name-part taxon-name-part-type="genus" reg="Thoasia">T.</tp:taxon-name-part> <tp:taxon-name-part taxon-name-part-type="species" reg="manu">manu</tp:taxon-name-part></tp:taxon-name></italic>, new species.</p><fig id="F2" position="float" orientation="portrait"><label>Figure 2.</label><caption><p>Digital Photo-illustrations. <bold>A</bold> Habitus, dorsal aspect: <italic><tp:taxon-name><tp:taxon-name-part taxon-name-part-type="genus" reg="Thoasia">Thoasia</tp:taxon-name-part> <tp:taxon-name-part taxon-name-part-type="species" reg="surinamensis">surinamensis</tp:taxon-name-part></tp:taxon-name></italic> Erwin &amp; Aldebron, sp. n., female, ADP112239. Scale line = 1.00 mm <bold>B</bold> Female reproductive system dorsal aspect: <italic><tp:taxon-name><tp:taxon-name-part taxon-name-part-type="genus" reg="Thoasia">Thoasia</tp:taxon-name-part> <tp:taxon-name-part taxon-name-part-type="species" reg="manu">manu</tp:taxon-name-part></tp:taxon-name></italic>, Erwin &amp; Aldebron, sp. n., ADP100301. Legend, <bold>bc</bold>, bursa copulatrix; <bold>sg</bold>, spermathecal gland; <bold>sgd</bold>, spermathecal gland duct; <bold>sp</bold>., spermatheca; <bold>lt</bold>, laterotergite; <bold>co</bold>, common oviduct; <bold>gc1</bold>, gonocoxite 1; <bold>gc2</bold>, gonocoxite 2, <bold>des</bold>, dorsal ensiform seta, <bold>b</bold>, base of gonocoxite 2; <bold>bl</bold>, blade of gonocoxite 2. Scale bar: 0.50 mm.</p></caption><graphic xmlns:xlink="http://www.w3.org/1999/xlink" xlink:href="zookeys-742-057-g002.jpg" position="float" orientation="portrait" xlink:type="simple" id="oo_190688.jpg"/></fig><fig id="F3" position="float" orientation="portrait"><label>Figure 3.</label><caption><p>Digital Photo-illustrations, male aedeagus in repose, dorsal, ventral, left lateral aspects: <bold>A</bold> <italic><tp:taxon-name><tp:taxon-name-part taxon-name-part-type="genus" reg="Thoasia">Thoasia</tp:taxon-name-part> <tp:taxon-name-part taxon-name-part-type="species" reg="rugifrons">rugifrons</tp:taxon-name-part></tp:taxon-name></italic> Liebke, ADP152522 <bold>B</bold> <italic><tp:taxon-name><tp:taxon-name-part taxon-name-part-type="genus" reg="Thoasia">Thoasia</tp:taxon-name-part> <tp:taxon-name-part taxon-name-part-type="species" reg="pterosmaragdos">pterosmaragdos</tp:taxon-name-part></tp:taxon-name></italic> Aldebron &amp; Erwin, sp. n., ADP13748 <bold>C</bold> <italic><tp:taxon-name><tp:taxon-name-part taxon-name-part-type="genus" reg="Thoasia">Thoasia</tp:taxon-name-part> <tp:taxon-name-part taxon-name-part-type="species" reg="manu">manu</tp:taxon-name-part></tp:taxon-name></italic> Erwin &amp; Aldebron, sp. n., ADP100336. Legend, <bold>lp</bold>, left paramere; <bold>rp</bold>, right paramere; <bold>pb</bold>, phallobase; <bold>bo</bold>, phallobase orifice; <bold>ps</bold>, phalloshaft; <bold>a</bold>, phalloapex; <bold>ml</bold>, median lobe. Scale bar: 0.50 mm.</p></caption><graphic xmlns:xlink="http://www.w3.org/1999/xlink" xlink:href="zookeys-742-057-g003.jpg" position="float" orientation="portrait" xlink:type="simple" id="oo_190689.jpg"/></fig></tp:treatment-sec><tp:treatment-sec sec-type="Dispersal potential" id="SECID0EDOAG"><title>Dispersal potential.</title><p>These beetles are macropterous and capable of flight. They are likely moderately swift and agile runners. The two specimens were collected in <!--PageBreak-->flight intercept traps (FITs), one located at ground level and the other at 20 m up in the canopy.</p></tp:treatment-sec><tp:treatment-sec sec-type="Way of life" id="SECID0ELOAG"><title>Way of life.</title><p>The specimens were collected in January and February, where the climate is tropical, hot and humid throughout the year, with a relatively dry and slightly warmer season from July to November, and a rainy season from December to June.</p></tp:treatment-sec><tp:treatment-sec sec-type="material" id="SECID0EQOAG"><title>Other specimens examined.</title><p>
            <bold>French Guiana</bold>: Cayenne, Commune de Roura, RN2, PK22, Montagne des Chevaux, <named-content xmlns:xlink="http://www.w3.org/1999/xlink" content-type="dwc:verbatimCoordinates" xlink:type="simple"><named-content content-type="geo-json" specific-use="{&#34;type&#34;:&#34;Point&#34;,&#34;coordinates&#34;:[-52.396600,4.712700]}" id="NCID0E2OAG" xlink:type="simple">4.7127°N, 52.3966°W</named-content></named-content>, 90 m, 12 February 2012 (S. Brûlé, PH. Dalens, E. Poirier)(<named-content xmlns:xlink="http://www.w3.org/1999/xlink" content-type="dwc:institutional_code" xlink:type="simple">NMNH</named-content>: ADP152522, male), 9 January 2016 (S. Brûlé, PH. Dalens, E. Poirier)(<named-content xmlns:xlink="http://www.w3.org/1999/xlink" content-type="dwc:institutional_code" xlink:type="simple">NMNH</named-content>: ADP148165, female).</p></tp:treatment-sec><tp:treatment-sec sec-type="distribution" id="SECID0EAPAG"><title>Geographic distribution.</title><p>(Fig. <xref ref-type="fig" rid="F7">7</xref>). This species is currently known from the type locality in Venezuela and in the lowlands of French Guiana.</p></tp:treatment-sec><tp:treatment-sec sec-type="notes" id="SECID0EKPAG"><title>Note.</title><p>In Liebke’s description, his specimen measures 5.5 mm. This would mean that the range of <abbrev xmlns:xlink="http://www.w3.org/1999/xlink" xlink:title="apparent body length" id="ABBRID0EQPAG" xlink:type="simple">ABL</abbrev> for <italic><tp:taxon-name><tp:taxon-name-part taxon-name-part-type="genus" reg="Thoasia">T.</tp:taxon-name-part> <tp:taxon-name-part taxon-name-part-type="species" reg="rugifrons">rugifrons</tp:taxon-name-part></tp:taxon-name></italic> is greater than one millimeter, a significant enough variation both within this and among other species of this genus to warrant the consideration of error in measurement on his part.</p><!--PageBreak--></tp:treatment-sec><tp:treatment-sec><!--Section generated to contain objects referenced in tp:taxon-treatment.--><fig id="F7" position="float" orientation="portrait"><label>Figure 7.</label><caption><p>Distribution map for known localities of <italic><tp:taxon-name><tp:taxon-name-part taxon-name-part-type="genus" reg="Thoasia">Thoasia</tp:taxon-name-part></tp:taxon-name></italic> and <italic><tp:taxon-name><tp:taxon-name-part taxon-name-part-type="genus" reg="Straneotia">Straneotia</tp:taxon-name-part></tp:taxon-name></italic> species.</p></caption><graphic xmlns:xlink="http://www.w3.org/1999/xlink" xlink:href="zookeys-742-057-g007.jpg" position="float" orientation="portrait" xlink:type="simple" id="oo_190693.jpg"/></fig><app id="app1"><title>Appendix 1</title><p>Morphological measurements and ratios for adults of species of <italic><tp:taxon-name><tp:taxon-name-part taxon-name-part-type="genus" reg="Thoasia">Thoasia</tp:taxon-name-part></tp:taxon-name></italic> <xref ref-type="bibr" rid="B18">Liebke 1939</xref>. All values are in millimeters. Apparent body length (<abbrev xmlns:xlink="http://www.w3.org/1999/xlink" xlink:title="apparent body length" id="ABBRID0ENBDI" xlink:type="simple">ABL</abbrev>) and standard body length (<abbrev xmlns:xlink="http://www.w3.org/1999/xlink" xlink:title="standardized body length" id="ABBRID0ERBDI" xlink:type="simple">SBL</abbrev>) are also provided in the descriptions. Means provided for ratios are harmonic means, as we believe they better reflect the central tendency than the arithmetic mean.</p><sec sec-type="rugifrons species group" id="SECID0EVBDI"><title>
            <italic><tp:taxon-name><tp:taxon-name-part taxon-name-part-type="genus" reg="Thoasia"/><tp:taxon-name-part taxon-name-part-type="species" reg="rugifrons">rugifrons</tp:taxon-name-part></tp:taxon-name></italic> species group</title><table-wrap position="float" orientation="portrait"><label>A.</label><caption><p>
          <italic><tp:taxon-name><tp:taxon-name-part taxon-name-part-type="genus" reg="Thoasia">Thoasia</tp:taxon-name-part> <tp:taxon-name-part taxon-name-part-type="species" reg="rugifrons">rugifrons</tp:taxon-name-part></tp:taxon-name></italic> Liebke.</p></caption><table rules="all"><tbody><tr><th rowspan="2" colspan="1"/><th rowspan="1" colspan="2">Males (N = 1)</th><th rowspan="1" colspan="2">Females (N = 1)</th></tr><tr><th rowspan="1" colspan="1">Range</th><th rowspan="1" colspan="1">Measure</th><th rowspan="1" colspan="1">Range</th><th rowspan="1" colspan="1">Measure</th></tr><tr><td rowspan="1" colspan="1">Total Length (<abbrev xmlns:xlink="http://www.w3.org/1999/xlink" xlink:title="standardized body length" id="ABBRID0EXDDI" xlink:type="simple">SBL</abbrev>)</td><td rowspan="1" colspan="1"/><td rowspan="1" colspan="1">4.163</td><td rowspan="1" colspan="1"/><td rowspan="1" colspan="1">4.109</td></tr><tr><td rowspan="1" colspan="1">Maximum Width (<abbrev xmlns:xlink="http://www.w3.org/1999/xlink" xlink:title="maximum width" id="ABBRID0EMEDI" xlink:type="simple">MW</abbrev>)</td><td rowspan="1" colspan="1"/><td rowspan="1" colspan="1">1.903</td><td rowspan="1" colspan="1"/><td rowspan="1" colspan="1">1.776</td></tr><tr><td rowspan="1" colspan="1">Width of Head (HW)/Width of Left Elytron (EW)</td><td rowspan="1" colspan="1"/><td rowspan="1" colspan="1">1.025</td><td rowspan="1" colspan="1"/><td rowspan="1" colspan="1">1.060</td></tr><tr><td rowspan="1" colspan="1">Pronotum: Width (at widest part) (PW)/ Length (<abbrev xmlns:xlink="http://www.w3.org/1999/xlink" xlink:title="pronotum length" xlink:type="simple">PL</abbrev>)</td><td rowspan="1" colspan="1"/><td rowspan="1" colspan="1">1.154</td><td rowspan="1" colspan="1"/><td rowspan="1" colspan="1">1.161</td></tr><tr><td rowspan="1" colspan="1">Length of Pronotum (<abbrev xmlns:xlink="http://www.w3.org/1999/xlink" xlink:title="pronotum length" xlink:type="simple">PL</abbrev>)/ Length of Head (HL)</td><td rowspan="1" colspan="1"/><td rowspan="1" colspan="1">1.174</td><td rowspan="1" colspan="1"/><td rowspan="1" colspan="1">1.243</td></tr><tr><td rowspan="1" colspan="1">
                    <abbrev xmlns:xlink="http://www.w3.org/1999/xlink" xlink:title="apparent body length" id="ABBRID0ERGDI" xlink:type="simple">ABL</abbrev>
                  </td><td rowspan="1" colspan="1"/><td rowspan="1" colspan="1">4.550</td><td rowspan="1" colspan="1"/><td rowspan="1" colspan="1">4.300</td></tr></tbody></table></table-wrap><table-wrap position="float" orientation="portrait"><label>B.</label><caption><p>
          <italic><tp:taxon-name><tp:taxon-name-part taxon-name-part-type="genus" reg="Thoasia">Thoasia</tp:taxon-name-part> <tp:taxon-name-part taxon-name-part-type="species" reg="surinamensis">surinamensis</tp:taxon-name-part></tp:taxon-name></italic> Erwin &amp; Aldebron, sp.n.</p></caption><table rules="all"><tbody><tr><td rowspan="2" colspan="1"/><td rowspan="1" colspan="2">
              <bold>Males (N = 0)</bold>
            </td><td rowspan="1" colspan="2">
              <bold>Females (N = 1)</bold>
            </td></tr><tr><td rowspan="1" colspan="1">
              <bold>Range</bold>
            </td><td rowspan="1" colspan="1">
              <bold>Mean</bold>
            </td><td rowspan="1" colspan="1">
              <bold>Range</bold>
            </td><td rowspan="1" colspan="1">
              <bold>Measure</bold>
            </td></tr><tr><td rowspan="1" colspan="1">Total Length (<abbrev xmlns:xlink="http://www.w3.org/1999/xlink" xlink:title="standardized body length" id="ABBRID0EGJDI" xlink:type="simple">SBL</abbrev>)</td><td rowspan="1" colspan="1"/><td rowspan="1" colspan="1"/><td rowspan="1" colspan="1"/><td rowspan="1" colspan="1">4.116</td></tr><tr><td rowspan="1" colspan="1">Maximum Width</td><td rowspan="1" colspan="1"/><td rowspan="1" colspan="1"/><td rowspan="1" colspan="1"/><td rowspan="1" colspan="1">1.852</td></tr><tr><td rowspan="1" colspan="1">Width of Head/Width of Left Elytron</td><td rowspan="1" colspan="1"/><td rowspan="1" colspan="1"/><td rowspan="1" colspan="1"/><td rowspan="1" colspan="1">1.013</td></tr><tr><td rowspan="1" colspan="1">Pronotum: Width (at widest part)/ Length</td><td rowspan="1" colspan="1"/><td rowspan="1" colspan="1"/><td rowspan="1" colspan="1"/><td rowspan="1" colspan="1">1.076</td></tr><tr><td rowspan="1" colspan="1">Length of Pronotum/ Length of Head</td><td rowspan="1" colspan="1"/><td rowspan="1" colspan="1"/><td rowspan="1" colspan="1"/><td rowspan="1" colspan="1">1.236</td></tr><tr><td rowspan="1" colspan="1">
                    <abbrev xmlns:xlink="http://www.w3.org/1999/xlink" xlink:title="apparent body length" id="ABBRID0E2LDI" xlink:type="simple">ABL</abbrev>
                  </td><td rowspan="1" colspan="1"/><td rowspan="1" colspan="1"/><td rowspan="1" colspan="1"/><td rowspan="1" colspan="1">4.72</td></tr></tbody></table></table-wrap><table-wrap position="float" orientation="portrait"><label>C.</label><caption><p>
          <italic><tp:taxon-name><tp:taxon-name-part taxon-name-part-type="genus" reg="Thoasia">Thoasia</tp:taxon-name-part> <tp:taxon-name-part taxon-name-part-type="species" reg="pterosmaragdos">pterosmaragdos</tp:taxon-name-part></tp:taxon-name></italic> Aldebron &amp; Erwin, sp.n.</p></caption><table rules="all"><tbody><tr><th rowspan="2" colspan="1"/><th rowspan="1" colspan="2">Males (N = 2)</th><th rowspan="1" colspan="2">Females (N = 1)</th></tr><tr><th rowspan="1" colspan="1">Range</th><th rowspan="1" colspan="1">Mean</th><th rowspan="1" colspan="1">Range</th><th rowspan="1" colspan="1">Measure</th></tr><tr><td rowspan="1" colspan="1">Total Length (<abbrev xmlns:xlink="http://www.w3.org/1999/xlink" xlink:title="standardized body length" id="ABBRID0E5NDI" xlink:type="simple">SBL</abbrev>)</td><td rowspan="1" colspan="1">4.208–4.349</td><td rowspan="1" colspan="1">4.279</td><td rowspan="1" colspan="1"/><td rowspan="1" colspan="1">4.388</td></tr><tr><td rowspan="1" colspan="1">Maximum Width</td><td rowspan="1" colspan="1">2.02–2.018</td><td rowspan="1" colspan="1">2.019</td><td rowspan="1" colspan="1"/><td rowspan="1" colspan="1">2.110</td></tr><tr><td rowspan="1" colspan="1">Width of Head/Width of Left Elytron</td><td rowspan="1" colspan="1">0.977–0.996</td><td rowspan="1" colspan="1">0.987</td><td rowspan="1" colspan="1"/><td rowspan="1" colspan="1">0.922</td></tr><tr><td rowspan="1" colspan="1">Pronotum: Width (at widest part)/ Length</td><td rowspan="1" colspan="1">1.233–1.254</td><td rowspan="1" colspan="1">1.243</td><td rowspan="1" colspan="1"/><td rowspan="1" colspan="1">1.172</td></tr><tr><td rowspan="1" colspan="1">Length of Pronotum/ Length of Head</td><td rowspan="1" colspan="1">1.209–1.228</td><td rowspan="1" colspan="1">1.219</td><td rowspan="1" colspan="1"/><td rowspan="1" colspan="1">1.248</td></tr><tr><td rowspan="1" colspan="1">
                    <abbrev xmlns:xlink="http://www.w3.org/1999/xlink" xlink:title="apparent body length" id="ABBRID0ETQDI" xlink:type="simple">ABL</abbrev>
                  </td><td rowspan="1" colspan="1">4.970–5.070</td><td rowspan="1" colspan="1">5.020</td><td rowspan="1" colspan="1"/><td rowspan="1" colspan="1">5.110</td></tr></tbody></table></table-wrap><!--PageBreak--></sec><sec sec-type="manu species group" id="SECID0EERDI"><title>
            <italic><tp:taxon-name><tp:taxon-name-part taxon-name-part-type="genus" reg="Thoasia"/><tp:taxon-name-part taxon-name-part-type="species" reg="manu">manu</tp:taxon-name-part></tp:taxon-name></italic> species group</title><table-wrap position="float" orientation="portrait"><label>A.</label><caption><p>
          <italic><tp:taxon-name><tp:taxon-name-part taxon-name-part-type="genus" reg="Thoasia">Thoasia</tp:taxon-name-part> <tp:taxon-name-part taxon-name-part-type="species" reg="manu">manu</tp:taxon-name-part></tp:taxon-name></italic> Erwin &amp; Aldebron, sp.n.</p></caption><table rules="all"><tbody><tr><th rowspan="2" colspan="1"/><th rowspan="1" colspan="2">Males (N = 14)</th><th rowspan="1" colspan="2">Females (N = 19)</th></tr><tr><th rowspan="1" colspan="1">Range</th><th rowspan="1" colspan="1">Mean</th><th rowspan="1" colspan="1">Range</th><th rowspan="1" colspan="1">Mean</th></tr><tr><td rowspan="1" colspan="1">Total Length (<abbrev xmlns:xlink="http://www.w3.org/1999/xlink" xlink:title="standardized body length" id="ABBRID0EGTDI" xlink:type="simple">SBL</abbrev>)</td><td rowspan="1" colspan="1">3.911–4.513</td><td rowspan="1" colspan="1">4.218</td><td rowspan="1" colspan="1">4.068–4.747</td><td rowspan="1" colspan="1">4.441</td></tr><tr><td rowspan="1" colspan="1">Maximum Width</td><td rowspan="1" colspan="1">1.889–2.286</td><td rowspan="1" colspan="1">2.052</td><td rowspan="1" colspan="1">1.833–2.332</td><td rowspan="1" colspan="1">2.132</td></tr><tr><td rowspan="1" colspan="1">Width of Head/Width of Left Elytron</td><td rowspan="1" colspan="1">0.857–1.012</td><td rowspan="1" colspan="1">0.965</td><td rowspan="1" colspan="1">0.883–1.101</td><td rowspan="1" colspan="1">0.966</td></tr><tr><td rowspan="1" colspan="1">Pronotum: Width (at widest part)/ Length</td><td rowspan="1" colspan="1">1.149–1.404</td><td rowspan="1" colspan="1">1.243</td><td rowspan="1" colspan="1">1.151–1.399</td><td rowspan="1" colspan="1">1.247</td></tr><tr><td rowspan="1" colspan="1">Length of Pronotum/ Length of Head</td><td rowspan="1" colspan="1">1.224–1.388</td><td rowspan="1" colspan="1">1.275</td><td rowspan="1" colspan="1">1.161–1.464</td><td rowspan="1" colspan="1">1.288</td></tr><tr><td rowspan="1" colspan="1">
                    <abbrev xmlns:xlink="http://www.w3.org/1999/xlink" xlink:title="apparent body length" id="ABBRID0E2VDI" xlink:type="simple">ABL</abbrev>
                  </td><td rowspan="1" colspan="1">4.420–5.010</td><td rowspan="1" colspan="1">4.715</td><td rowspan="1" colspan="1">4.640–5.220</td><td rowspan="1" colspan="1">4.930</td></tr></tbody></table></table-wrap></sec></app></tp:treatment-sec><ref-list><ref id="B21"><mixed-citation xmlns:xlink="http://www.w3.org/1999/xlink" xlink:type="simple">
          <person-group><name name-style="western"><surname>Mroczkowski</surname><given-names>M</given-names></name></person-group> (<year>1960</year>) <article-title>List of type specimens in the collection of the Institute of Zoology of the Polish Academy of Sciences in Warszawa III. <tp:taxon-name><tp:taxon-name-part taxon-name-part-type="family">Carabidae</tp:taxon-name-part></tp:taxon-name> (<tp:taxon-name><tp:taxon-name-part taxon-name-part-type="order">Coleoptera</tp:taxon-name-part></tp:taxon-name>).</article-title> <source>Annales Zoologici</source> <volume>18</volume>(<issue>21</issue>): <fpage>365</fpage>–<lpage>409</lpage>.</mixed-citation></ref><ref id="B18"><mixed-citation xmlns:xlink="http://www.w3.org/1999/xlink" xlink:type="simple">
          <person-group><name name-style="western"><surname>Liebke</surname><given-names>M</given-names></name></person-group> (<year>1939</year>) <article-title>Neue Laufkäfer. Festschrift zum 60. Geburtstage von Profesor Dr.</article-title> <source>Embrik Strand</source> <volume>5</volume>: <fpage>91</fpage>–<lpage>130</lpage>.</mixed-citation></ref></ref-list></tp:taxon-treatment>
