# Supplementary material for: Neotropical Thoasia Liebke, 1939 and Straneotia Mateu, 1961 of the Cryptobatida group, subtribe Agrina: Taxonomic revisions with notes on their ways of life (Insecta, Coleoptera, Carabidae, Lebiini)
Source: Zookeys. 2018 Mar 12;(742):57–90. doi: 10.3897/zookeys.742.22900 (PMC5904565; doi:10.3897/zookeys.742.22900)
Supplement: XML Treatment for Thoasia surinamensis [file zookeys.742.22900-treatment3.xml]

<!DOCTYPE tp:taxon-treatment
  PUBLIC "-//TaxonX//DTD Taxonomic Treatment Publishing DTD v0 20100105//EN" "tax-treatment-NSO.dtd">
<tp:taxon-treatment xmlns:tp="http://www.plazi.org/taxpub"><tp:treatment-meta><kwd-group><label>Taxon classification</label><kwd><named-content xmlns:xlink="http://www.w3.org/1999/xlink" content-type="kingdom">Animalia</named-content></kwd><kwd><named-content xmlns:xlink="http://www.w3.org/1999/xlink" content-type="order">Coleoptera</named-content></kwd><kwd><named-content xmlns:xlink="http://www.w3.org/1999/xlink" content-type="family">Carabidae</named-content></kwd></kwd-group><mixed-citation publication-type="journal"><person-group><name><surname>Erwin</surname><given-names>Terry L.</given-names></name><name><surname>Aldebron</surname><given-names>Charlotte</given-names></name></person-group><article-title>Neotropical <italic><tp:taxon-name><tp:taxon-name-part taxon-name-part-type="genus" reg="Thoasia">Thoasia</tp:taxon-name-part></tp:taxon-name></italic> Liebke, 1939 and <italic><tp:taxon-name><tp:taxon-name-part taxon-name-part-type="genus" reg="Straneotia">Straneotia</tp:taxon-name-part></tp:taxon-name></italic> Mateu, 1961 of the Cryptobatida group, subtribe <tp:taxon-name><tp:taxon-name-part taxon-name-part-type="subtribe">Agrina</tp:taxon-name-part></tp:taxon-name>: Taxonomic revisions with notes on their ways of life (<tp:taxon-name><tp:taxon-name-part taxon-name-part-type="class">Insecta</tp:taxon-name-part></tp:taxon-name>, <tp:taxon-name><tp:taxon-name-part taxon-name-part-type="order">Coleoptera</tp:taxon-name-part></tp:taxon-name>, <tp:taxon-name><tp:taxon-name-part taxon-name-part-type="family">Carabidae</tp:taxon-name-part></tp:taxon-name>, <tp:taxon-name><tp:taxon-name-part taxon-name-part-type="tribe">Lebiini</tp:taxon-name-part></tp:taxon-name>)</article-title><source>Zookeys</source><day>12</day><month>3</month><year>2018</year><volume>2018</volume><issue>742</issue><fpage>57</fpage><lpage>90</lpage><pub-id pub-id-type="doi">10.3897/zookeys.742.22900</pub-id></mixed-citation></tp:treatment-meta><tp:nomenclature><tp:taxon-name>
            <tp:taxon-name-part taxon-name-part-type="genus" reg="Thoasia">Thoasia</tp:taxon-name-part>
            <tp:taxon-name-part taxon-name-part-type="species" reg="surinamensis">surinamensis</tp:taxon-name-part>
            <object-id xmlns:xlink="http://www.w3.org/1999/xlink" content-type="zoobank" xlink:type="simple">http://zoobank.org/C1C875CB-BFC5-405B-ABB1-F8C88FF3C80E</object-id>
          </tp:taxon-name><tp:taxon-authority>Erwin &amp; Aldebron</tp:taxon-authority><tp:taxon-status xmlns:xlink="http://www.w3.org/1999/xlink" xlink:type="simple">sp. n.</tp:taxon-status><xref ref-type="fig" rid="F2">Suriname pentagonal arboreal carabid Figs 2A</xref><xref ref-type="fig" rid="F7">, 7</xref></tp:nomenclature><tp:treatment-sec sec-type="Holotype" id="SECID0ERRAG"><title>Holotype.</title><p>(Female): Type locality. <bold>Suriname</bold>, Saramacca, <named-content xmlns:xlink="http://www.w3.org/1999/xlink" content-type="dwc:verbatimCoordinates" xlink:type="simple"><named-content content-type="geo-json" specific-use="{&#34;type&#34;:&#34;Point&#34;,&#34;coordinates&#34;:[-55.590600,5.817700]}" id="NCID0E3RAG" xlink:type="simple">5.8177°N, 55.5906°W</named-content></named-content>, 15–25 September 2005 (G. J. Steck)(FSCA: ADP112239).</p></tp:treatment-sec><tp:treatment-sec sec-type="Derivation of specific epithet" id="SECID0EBSAG"><title>Derivation of specific epithet.</title><p>The epithet, <italic><tp:taxon-name><tp:taxon-name-part taxon-name-part-type="genus" reg="Thoasia"/><tp:taxon-name-part taxon-name-part-type="species" reg="surinamensis">surinamensis</tp:taxon-name-part></tp:taxon-name></italic>, is a Latinized noun referring the type locality area of the species.</p></tp:treatment-sec><tp:treatment-sec sec-type="Proposed English Vernacular Name" id="SECID0ERSAG"><title>Proposed English Vernacular Name.</title><p>Suriname pentagonal arboreal carabid.</p></tp:treatment-sec><tp:treatment-sec sec-type="diagnosis" id="SECID0EWSAG"><title>Diagnosis.</title><p>With the attributes of the genus and <italic>rugifrons</italic> species group as described above and adults with unicolorous ferrugineus head and pronotum, the latter with two longitudinal infuscated stripes from apex to base, elytra entirely dark olivaceous except translucent, narrowly explanate lateral margin, scutellum, meso-, and metathorax, and abdomen black, tibial and femoral apex infuscated.</p></tp:treatment-sec><tp:treatment-sec sec-type="description" id="SECID0E5SAG"><title>Description.</title><p>(Fig. <xref ref-type="fig" rid="F2">2A</xref>). <bold><italic>Habitus</italic></bold>: (Fig. <xref ref-type="fig" rid="F2">2A</xref>). <italic>Size</italic>: See Appendix <xref ref-type="app" rid="app1">1</xref>. Length (<abbrev xmlns:xlink="http://www.w3.org/1999/xlink" xlink:title="standardized body length" id="ABBRID0ERTAG" xlink:type="simple">SBL</abbrev>) average for genus, <abbrev xmlns:xlink="http://www.w3.org/1999/xlink" xlink:title="apparent body length" id="ABBRID0EVTAG" xlink:type="simple">ABL</abbrev> = 4.72 mm, <abbrev xmlns:xlink="http://www.w3.org/1999/xlink" xlink:title="standardized body length" id="ABBRID0EZTAG" xlink:type="simple">SBL</abbrev> = 4.12 mm.</p><p>
            <bold><italic>Color</italic></bold>: <italic>See</italic> diagnosis above, and distal antennomers slightly infuscated. <bold><italic>Luster</italic></bold>: Elytra shiny olivaceous; forebody and head shiny. <bold><italic>Microsculpture</italic></bold>: Mostly isodiametric, well-impressed. <bold><italic>Head</italic></bold>: Rugae moderately coarse, mostly transverse on fore-occiput, longitudinal on aft-occiput and adjacent to eye, slightly angulate on frons. Eye large, sub-hemispheric, and evenly rounded anteriorly, subtly more prolonged posteriorly. Antenna moderately long, reaching humerus. Labrum very large, slightly cordate, shallowly convex at middle. Neck constricted, width coequal to anterior margin of pronotum. <bold><italic>Prothorax</italic></bold>: Pronotum moderately narrow, disc centrally convex with dense transverse rugae. Lateral margins at middle explanate and sharply acute then markedly arcuate to obtusely lobed hind angle; base subtly produced medially. <bold><italic>Pterothorax</italic></bold>: Normal for <tp:taxon-name><tp:taxon-name-part taxon-name-part-type="subtribe">Agrina</tp:taxon-name-part></tp:taxon-name>, fully winged, wings smoky translucent. Elytron intervals 3, 5, and 7 with numerous long discal setae, intervals slightly convex, side margin moderately explanate. Elytron moderately broad and short, moderately wider than the pronotum at the broadest part, apex truncate, slightly sinuate with distal corner obtusely rounded, disc not significantly convex, basal third not depressed. All interneurs well-impressed. <bold><italic>Legs</italic></bold>: Normal for <tp:taxon-name><tp:taxon-name-part taxon-name-part-type="subtribe">Agrina</tp:taxon-name-part></tp:taxon-name>, no unique modifications. <bold><italic>Abdomen</italic></bold>: Sparsely setiferous; normal ambulatory setae on sterna 3–5; female with three pairs of ambulatory setae on sternum 6; male unknown but probably with two pairs of longer setae on sternum 6, as in <italic><tp:taxon-name><tp:taxon-name-part taxon-name-part-type="genus" reg="Thoasia">T.</tp:taxon-name-part> <tp:taxon-name-part taxon-name-part-type="species" reg="manu">manu</tp:taxon-name-part></tp:taxon-name></italic>. <bold><italic>Male genitalia</italic></bold>: Unknown. <bold><italic>Female genitalia</italic></bold>: (cf. Fig. <xref ref-type="fig" rid="F2">2B</xref>). Unstudied, but likely similar to <italic><tp:taxon-name><tp:taxon-name-part taxon-name-part-type="genus" reg="Thoasia">T.</tp:taxon-name-part> <tp:taxon-name-part taxon-name-part-type="species" reg="manu">manu</tp:taxon-name-part></tp:taxon-name></italic>.</p></tp:treatment-sec><tp:treatment-sec sec-type="Dispersal potential" id="SECID0EFWAG"><title>Dispersal potential.</title><p>These beetles are macropterous and capable of flight. They are probably moderately swift and agile runners. The single specimen was collected in a malaise trap suspended at 6m up.</p></tp:treatment-sec><tp:treatment-sec sec-type="Way of life" id="SECID0EKWAG"><title>Way of life.</title><p>The holotype was active in September, the cooler minor wet season in Suriname.</p></tp:treatment-sec><tp:treatment-sec sec-type="material" id="SECID0EPWAG"><title>Other specimens examined.</title><p>None.</p></tp:treatment-sec><tp:treatment-sec sec-type="distribution" id="SECID0EUWAG"><title>Geographic distribution.</title><p>(Fig. <xref ref-type="fig" rid="F7">7</xref>). This species is currently known from the type locality in Suriname.</p></tp:treatment-sec><tp:treatment-sec><!--Section generated to contain objects referenced in tp:taxon-treatment.--><fig id="F2" position="float" orientation="portrait"><label>Figure 2.</label><caption><p>Digital Photo-illustrations. <bold>A</bold> Habitus, dorsal aspect: <italic><tp:taxon-name><tp:taxon-name-part taxon-name-part-type="genus" reg="Thoasia">Thoasia</tp:taxon-name-part> <tp:taxon-name-part taxon-name-part-type="species" reg="surinamensis">surinamensis</tp:taxon-name-part></tp:taxon-name></italic> Erwin &amp; Aldebron, sp. n., female, ADP112239. Scale line = 1.00 mm <bold>B</bold> Female reproductive system dorsal aspect: <italic><tp:taxon-name><tp:taxon-name-part taxon-name-part-type="genus" reg="Thoasia">Thoasia</tp:taxon-name-part> <tp:taxon-name-part taxon-name-part-type="species" reg="manu">manu</tp:taxon-name-part></tp:taxon-name></italic>, Erwin &amp; Aldebron, sp. n., ADP100301. Legend, <bold>bc</bold>, bursa copulatrix; <bold>sg</bold>, spermathecal gland; <bold>sgd</bold>, spermathecal gland duct; <bold>sp</bold>., spermatheca; <bold>lt</bold>, laterotergite; <bold>co</bold>, common oviduct; <bold>gc1</bold>, gonocoxite 1; <bold>gc2</bold>, gonocoxite 2, <bold>des</bold>, dorsal ensiform seta, <bold>b</bold>, base of gonocoxite 2; <bold>bl</bold>, blade of gonocoxite 2. Scale bar: 0.50 mm.</p></caption><graphic xmlns:xlink="http://www.w3.org/1999/xlink" xlink:href="zookeys-742-057-g002.jpg" position="float" orientation="portrait" xlink:type="simple" id="oo_190688.jpg"/></fig><fig id="F7" position="float" orientation="portrait"><label>Figure 7.</label><caption><p>Distribution map for known localities of <italic><tp:taxon-name><tp:taxon-name-part taxon-name-part-type="genus" reg="Thoasia">Thoasia</tp:taxon-name-part></tp:taxon-name></italic> and <italic><tp:taxon-name><tp:taxon-name-part taxon-name-part-type="genus" reg="Straneotia">Straneotia</tp:taxon-name-part></tp:taxon-name></italic> species.</p></caption><graphic xmlns:xlink="http://www.w3.org/1999/xlink" xlink:href="zookeys-742-057-g007.jpg" position="float" orientation="portrait" xlink:type="simple" id="oo_190693.jpg"/></fig><app id="app1"><title>Appendix 1</title><p>Morphological measurements and ratios for adults of species of <italic><tp:taxon-name><tp:taxon-name-part taxon-name-part-type="genus" reg="Thoasia">Thoasia</tp:taxon-name-part></tp:taxon-name></italic> <xref ref-type="bibr" rid="B18">Liebke 1939</xref>. All values are in millimeters. Apparent body length (<abbrev xmlns:xlink="http://www.w3.org/1999/xlink" xlink:title="apparent body length" id="ABBRID0ENBDI" xlink:type="simple">ABL</abbrev>) and standard body length (<abbrev xmlns:xlink="http://www.w3.org/1999/xlink" xlink:title="standardized body length" id="ABBRID0ERBDI" xlink:type="simple">SBL</abbrev>) are also provided in the descriptions. Means provided for ratios are harmonic means, as we believe they better reflect the central tendency than the arithmetic mean.</p><sec sec-type="rugifrons species group" id="SECID0EVBDI"><title>
            <italic><tp:taxon-name><tp:taxon-name-part taxon-name-part-type="genus" reg="Thoasia"/><tp:taxon-name-part taxon-name-part-type="species" reg="rugifrons">rugifrons</tp:taxon-name-part></tp:taxon-name></italic> species group</title><table-wrap position="float" orientation="portrait"><label>A.</label><caption><p>
          <italic><tp:taxon-name><tp:taxon-name-part taxon-name-part-type="genus" reg="Thoasia">Thoasia</tp:taxon-name-part> <tp:taxon-name-part taxon-name-part-type="species" reg="rugifrons">rugifrons</tp:taxon-name-part></tp:taxon-name></italic> Liebke.</p></caption><table rules="all"><tbody><tr><th rowspan="2" colspan="1"/><th rowspan="1" colspan="2">Males (N = 1)</th><th rowspan="1" colspan="2">Females (N = 1)</th></tr><tr><th rowspan="1" colspan="1">Range</th><th rowspan="1" colspan="1">Measure</th><th rowspan="1" colspan="1">Range</th><th rowspan="1" colspan="1">Measure</th></tr><tr><td rowspan="1" colspan="1">Total Length (<abbrev xmlns:xlink="http://www.w3.org/1999/xlink" xlink:title="standardized body length" id="ABBRID0EXDDI" xlink:type="simple">SBL</abbrev>)</td><td rowspan="1" colspan="1"/><td rowspan="1" colspan="1">4.163</td><td rowspan="1" colspan="1"/><td rowspan="1" colspan="1">4.109</td></tr><tr><td rowspan="1" colspan="1">Maximum Width (<abbrev xmlns:xlink="http://www.w3.org/1999/xlink" xlink:title="maximum width" id="ABBRID0EMEDI" xlink:type="simple">MW</abbrev>)</td><td rowspan="1" colspan="1"/><td rowspan="1" colspan="1">1.903</td><td rowspan="1" colspan="1"/><td rowspan="1" colspan="1">1.776</td></tr><tr><td rowspan="1" colspan="1">Width of Head (HW)/Width of Left Elytron (EW)</td><td rowspan="1" colspan="1"/><td rowspan="1" colspan="1">1.025</td><td rowspan="1" colspan="1"/><td rowspan="1" colspan="1">1.060</td></tr><tr><td rowspan="1" colspan="1">Pronotum: Width (at widest part) (PW)/ Length (<abbrev xmlns:xlink="http://www.w3.org/1999/xlink" xlink:title="pronotum length" xlink:type="simple">PL</abbrev>)</td><td rowspan="1" colspan="1"/><td rowspan="1" colspan="1">1.154</td><td rowspan="1" colspan="1"/><td rowspan="1" colspan="1">1.161</td></tr><tr><td rowspan="1" colspan="1">Length of Pronotum (<abbrev xmlns:xlink="http://www.w3.org/1999/xlink" xlink:title="pronotum length" xlink:type="simple">PL</abbrev>)/ Length of Head (HL)</td><td rowspan="1" colspan="1"/><td rowspan="1" colspan="1">1.174</td><td rowspan="1" colspan="1"/><td rowspan="1" colspan="1">1.243</td></tr><tr><td rowspan="1" colspan="1">
                    <abbrev xmlns:xlink="http://www.w3.org/1999/xlink" xlink:title="apparent body length" id="ABBRID0ERGDI" xlink:type="simple">ABL</abbrev>
                  </td><td rowspan="1" colspan="1"/><td rowspan="1" colspan="1">4.550</td><td rowspan="1" colspan="1"/><td rowspan="1" colspan="1">4.300</td></tr></tbody></table></table-wrap><table-wrap position="float" orientation="portrait"><label>B.</label><caption><p>
          <italic><tp:taxon-name><tp:taxon-name-part taxon-name-part-type="genus" reg="Thoasia">Thoasia</tp:taxon-name-part> <tp:taxon-name-part taxon-name-part-type="species" reg="surinamensis">surinamensis</tp:taxon-name-part></tp:taxon-name></italic> Erwin &amp; Aldebron, sp.n.</p></caption><table rules="all"><tbody><tr><td rowspan="2" colspan="1"/><td rowspan="1" colspan="2">
              <bold>Males (N = 0)</bold>
            </td><td rowspan="1" colspan="2">
              <bold>Females (N = 1)</bold>
            </td></tr><tr><td rowspan="1" colspan="1">
              <bold>Range</bold>
            </td><td rowspan="1" colspan="1">
              <bold>Mean</bold>
            </td><td rowspan="1" colspan="1">
              <bold>Range</bold>
            </td><td rowspan="1" colspan="1">
              <bold>Measure</bold>
            </td></tr><tr><td rowspan="1" colspan="1">Total Length (<abbrev xmlns:xlink="http://www.w3.org/1999/xlink" xlink:title="standardized body length" id="ABBRID0EGJDI" xlink:type="simple">SBL</abbrev>)</td><td rowspan="1" colspan="1"/><td rowspan="1" colspan="1"/><td rowspan="1" colspan="1"/><td rowspan="1" colspan="1">4.116</td></tr><tr><td rowspan="1" colspan="1">Maximum Width</td><td rowspan="1" colspan="1"/><td rowspan="1" colspan="1"/><td rowspan="1" colspan="1"/><td rowspan="1" colspan="1">1.852</td></tr><tr><td rowspan="1" colspan="1">Width of Head/Width of Left Elytron</td><td rowspan="1" colspan="1"/><td rowspan="1" colspan="1"/><td rowspan="1" colspan="1"/><td rowspan="1" colspan="1">1.013</td></tr><tr><td rowspan="1" colspan="1">Pronotum: Width (at widest part)/ Length</td><td rowspan="1" colspan="1"/><td rowspan="1" colspan="1"/><td rowspan="1" colspan="1"/><td rowspan="1" colspan="1">1.076</td></tr><tr><td rowspan="1" colspan="1">Length of Pronotum/ Length of Head</td><td rowspan="1" colspan="1"/><td rowspan="1" colspan="1"/><td rowspan="1" colspan="1"/><td rowspan="1" colspan="1">1.236</td></tr><tr><td rowspan="1" colspan="1">
                    <abbrev xmlns:xlink="http://www.w3.org/1999/xlink" xlink:title="apparent body length" id="ABBRID0E2LDI" xlink:type="simple">ABL</abbrev>
                  </td><td rowspan="1" colspan="1"/><td rowspan="1" colspan="1"/><td rowspan="1" colspan="1"/><td rowspan="1" colspan="1">4.72</td></tr></tbody></table></table-wrap><table-wrap position="float" orientation="portrait"><label>C.</label><caption><p>
          <italic><tp:taxon-name><tp:taxon-name-part taxon-name-part-type="genus" reg="Thoasia">Thoasia</tp:taxon-name-part> <tp:taxon-name-part taxon-name-part-type="species" reg="pterosmaragdos">pterosmaragdos</tp:taxon-name-part></tp:taxon-name></italic> Aldebron &amp; Erwin, sp.n.</p></caption><table rules="all"><tbody><tr><th rowspan="2" colspan="1"/><th rowspan="1" colspan="2">Males (N = 2)</th><th rowspan="1" colspan="2">Females (N = 1)</th></tr><tr><th rowspan="1" colspan="1">Range</th><th rowspan="1" colspan="1">Mean</th><th rowspan="1" colspan="1">Range</th><th rowspan="1" colspan="1">Measure</th></tr><tr><td rowspan="1" colspan="1">Total Length (<abbrev xmlns:xlink="http://www.w3.org/1999/xlink" xlink:title="standardized body length" id="ABBRID0E5NDI" xlink:type="simple">SBL</abbrev>)</td><td rowspan="1" colspan="1">4.208–4.349</td><td rowspan="1" colspan="1">4.279</td><td rowspan="1" colspan="1"/><td rowspan="1" colspan="1">4.388</td></tr><tr><td rowspan="1" colspan="1">Maximum Width</td><td rowspan="1" colspan="1">2.02–2.018</td><td rowspan="1" colspan="1">2.019</td><td rowspan="1" colspan="1"/><td rowspan="1" colspan="1">2.110</td></tr><tr><td rowspan="1" colspan="1">Width of Head/Width of Left Elytron</td><td rowspan="1" colspan="1">0.977–0.996</td><td rowspan="1" colspan="1">0.987</td><td rowspan="1" colspan="1"/><td rowspan="1" colspan="1">0.922</td></tr><tr><td rowspan="1" colspan="1">Pronotum: Width (at widest part)/ Length</td><td rowspan="1" colspan="1">1.233–1.254</td><td rowspan="1" colspan="1">1.243</td><td rowspan="1" colspan="1"/><td rowspan="1" colspan="1">1.172</td></tr><tr><td rowspan="1" colspan="1">Length of Pronotum/ Length of Head</td><td rowspan="1" colspan="1">1.209–1.228</td><td rowspan="1" colspan="1">1.219</td><td rowspan="1" colspan="1"/><td rowspan="1" colspan="1">1.248</td></tr><tr><td rowspan="1" colspan="1">
                    <abbrev xmlns:xlink="http://www.w3.org/1999/xlink" xlink:title="apparent body length" id="ABBRID0ETQDI" xlink:type="simple">ABL</abbrev>
                  </td><td rowspan="1" colspan="1">4.970–5.070</td><td rowspan="1" colspan="1">5.020</td><td rowspan="1" colspan="1"/><td rowspan="1" colspan="1">5.110</td></tr></tbody></table></table-wrap><!--PageBreak--></sec><sec sec-type="manu species group" id="SECID0EERDI"><title>
            <italic><tp:taxon-name><tp:taxon-name-part taxon-name-part-type="genus" reg="Thoasia"/><tp:taxon-name-part taxon-name-part-type="species" reg="manu">manu</tp:taxon-name-part></tp:taxon-name></italic> species group</title><table-wrap position="float" orientation="portrait"><label>A.</label><caption><p>
          <italic><tp:taxon-name><tp:taxon-name-part taxon-name-part-type="genus" reg="Thoasia">Thoasia</tp:taxon-name-part> <tp:taxon-name-part taxon-name-part-type="species" reg="manu">manu</tp:taxon-name-part></tp:taxon-name></italic> Erwin &amp; Aldebron, sp.n.</p></caption><table rules="all"><tbody><tr><th rowspan="2" colspan="1"/><th rowspan="1" colspan="2">Males (N = 14)</th><th rowspan="1" colspan="2">Females (N = 19)</th></tr><tr><th rowspan="1" colspan="1">Range</th><th rowspan="1" colspan="1">Mean</th><th rowspan="1" colspan="1">Range</th><th rowspan="1" colspan="1">Mean</th></tr><tr><td rowspan="1" colspan="1">Total Length (<abbrev xmlns:xlink="http://www.w3.org/1999/xlink" xlink:title="standardized body length" id="ABBRID0EGTDI" xlink:type="simple">SBL</abbrev>)</td><td rowspan="1" colspan="1">3.911–4.513</td><td rowspan="1" colspan="1">4.218</td><td rowspan="1" colspan="1">4.068–4.747</td><td rowspan="1" colspan="1">4.441</td></tr><tr><td rowspan="1" colspan="1">Maximum Width</td><td rowspan="1" colspan="1">1.889–2.286</td><td rowspan="1" colspan="1">2.052</td><td rowspan="1" colspan="1">1.833–2.332</td><td rowspan="1" colspan="1">2.132</td></tr><tr><td rowspan="1" colspan="1">Width of Head/Width of Left Elytron</td><td rowspan="1" colspan="1">0.857–1.012</td><td rowspan="1" colspan="1">0.965</td><td rowspan="1" colspan="1">0.883–1.101</td><td rowspan="1" colspan="1">0.966</td></tr><tr><td rowspan="1" colspan="1">Pronotum: Width (at widest part)/ Length</td><td rowspan="1" colspan="1">1.149–1.404</td><td rowspan="1" colspan="1">1.243</td><td rowspan="1" colspan="1">1.151–1.399</td><td rowspan="1" colspan="1">1.247</td></tr><tr><td rowspan="1" colspan="1">Length of Pronotum/ Length of Head</td><td rowspan="1" colspan="1">1.224–1.388</td><td rowspan="1" colspan="1">1.275</td><td rowspan="1" colspan="1">1.161–1.464</td><td rowspan="1" colspan="1">1.288</td></tr><tr><td rowspan="1" colspan="1">
                    <abbrev xmlns:xlink="http://www.w3.org/1999/xlink" xlink:title="apparent body length" id="ABBRID0E2VDI" xlink:type="simple">ABL</abbrev>
                  </td><td rowspan="1" colspan="1">4.420–5.010</td><td rowspan="1" colspan="1">4.715</td><td rowspan="1" colspan="1">4.640–5.220</td><td rowspan="1" colspan="1">4.930</td></tr></tbody></table></table-wrap></sec></app></tp:treatment-sec><ref-list><ref id="B18"><mixed-citation xmlns:xlink="http://www.w3.org/1999/xlink" xlink:type="simple">
          <person-group><name name-style="western"><surname>Liebke</surname><given-names>M</given-names></name></person-group> (<year>1939</year>) <article-title>Neue Laufkäfer. Festschrift zum 60. Geburtstage von Profesor Dr.</article-title> <source>Embrik Strand</source> <volume>5</volume>: <fpage>91</fpage>–<lpage>130</lpage>.</mixed-citation></ref></ref-list></tp:taxon-treatment>
