# Supplementary material for: Neotropical Thoasia Liebke, 1939 and Straneotia Mateu, 1961 of the Cryptobatida group, subtribe Agrina: Taxonomic revisions with notes on their ways of life (Insecta, Coleoptera, Carabidae, Lebiini)
Source: Zookeys. 2018 Mar 12;(742):57–90. doi: 10.3897/zookeys.742.22900 (PMC5904565; doi:10.3897/zookeys.742.22900)
Supplement: XML Treatment for Thoasia pterosmaragdos [file zookeys.742.22900-treatment4.xml]

<!DOCTYPE tp:taxon-treatment
  PUBLIC "-//TaxonX//DTD Taxonomic Treatment Publishing DTD v0 20100105//EN" "tax-treatment-NSO.dtd">
<tp:taxon-treatment xmlns:tp="http://www.plazi.org/taxpub"><tp:treatment-meta><kwd-group><label>Taxon classification</label><kwd><named-content xmlns:xlink="http://www.w3.org/1999/xlink" content-type="kingdom">Animalia</named-content></kwd><kwd><named-content xmlns:xlink="http://www.w3.org/1999/xlink" content-type="order">Coleoptera</named-content></kwd><kwd><named-content xmlns:xlink="http://www.w3.org/1999/xlink" content-type="family">Carabidae</named-content></kwd></kwd-group><mixed-citation publication-type="journal"><person-group><name><surname>Erwin</surname><given-names>Terry L.</given-names></name><name><surname>Aldebron</surname><given-names>Charlotte</given-names></name></person-group><article-title>Neotropical <italic><tp:taxon-name><tp:taxon-name-part taxon-name-part-type="genus" reg="Thoasia">Thoasia</tp:taxon-name-part></tp:taxon-name></italic> Liebke, 1939 and <italic><tp:taxon-name><tp:taxon-name-part taxon-name-part-type="genus" reg="Straneotia">Straneotia</tp:taxon-name-part></tp:taxon-name></italic> Mateu, 1961 of the Cryptobatida group, subtribe <tp:taxon-name><tp:taxon-name-part taxon-name-part-type="subtribe">Agrina</tp:taxon-name-part></tp:taxon-name>: Taxonomic revisions with notes on their ways of life (<tp:taxon-name><tp:taxon-name-part taxon-name-part-type="class">Insecta</tp:taxon-name-part></tp:taxon-name>, <tp:taxon-name><tp:taxon-name-part taxon-name-part-type="order">Coleoptera</tp:taxon-name-part></tp:taxon-name>, <tp:taxon-name><tp:taxon-name-part taxon-name-part-type="family">Carabidae</tp:taxon-name-part></tp:taxon-name>, <tp:taxon-name><tp:taxon-name-part taxon-name-part-type="tribe">Lebiini</tp:taxon-name-part></tp:taxon-name>)</article-title><source>Zookeys</source><day>12</day><month>3</month><year>2018</year><volume>2018</volume><issue>742</issue><fpage>57</fpage><lpage>90</lpage><pub-id pub-id-type="doi">10.3897/zookeys.742.22900</pub-id></mixed-citation></tp:treatment-meta><tp:nomenclature><tp:taxon-name>
            <tp:taxon-name-part taxon-name-part-type="genus" reg="Thoasia">Thoasia</tp:taxon-name-part>
            <tp:taxon-name-part taxon-name-part-type="species" reg="pterosmaragdos">pterosmaragdos</tp:taxon-name-part>
            <object-id xmlns:xlink="http://www.w3.org/1999/xlink" content-type="zoobank" xlink:type="simple">http://zoobank.org/60AAC432-E879-4C24-ACD5-9B4018CFE19F</object-id>
          </tp:taxon-name><tp:taxon-authority>Aldebron &amp; Erwin</tp:taxon-authority><tp:taxon-status xmlns:xlink="http://www.w3.org/1999/xlink" xlink:type="simple">sp. n.</tp:taxon-status><xref ref-type="fig" rid="F1">Emerald-winged pentagonal arboreal carabid Figs 1B</xref><xref ref-type="fig" rid="F3">, 3B</xref><xref ref-type="fig" rid="F7">, 7</xref><!--PageBreak--></tp:nomenclature><tp:treatment-sec sec-type="Holotype" id="SECID0EUYAG"><title>Holotype.</title><p>(Female): Type locality. <bold>French Guiana</bold>, Saint-Laurent-du-Maroni, Commune de Regina, Nouragues, Camp Inselberg, <named-content xmlns:xlink="http://www.w3.org/1999/xlink" content-type="dwc:verbatimCoordinates" xlink:type="simple"><named-content content-type="geo-json" specific-use="{&#34;type&#34;:&#34;Point&#34;,&#34;coordinates&#34;:[-52.683300,4.083300]}" id="NCID0E6YAG" xlink:type="simple">4.0833°N, 52.6833°W</named-content></named-content>, 13 October 2013 (S. Brûlé, PH. Dalens, E. Poirier)(<named-content xmlns:xlink="http://www.w3.org/1999/xlink" content-type="dwc:institutional_code" xlink:type="simple">NMNH</named-content>: ADP148174).</p></tp:treatment-sec><tp:treatment-sec sec-type="Derivation of specific epithet" id="SECID0EEZAG"><title>Derivation of specific epithet.</title><p>The epithet, <italic><tp:taxon-name><tp:taxon-name-part taxon-name-part-type="genus" reg="Thoasia"/><tp:taxon-name-part taxon-name-part-type="species" reg="pterosmaragdos">pterosmaragdos</tp:taxon-name-part></tp:taxon-name></italic>, is an ancient Greek derivation comprised of the words “ptero,” meaning wing, and “smaragdos,” meaning emerald. It refers to the emerald green hue of the elytra.</p></tp:treatment-sec><tp:treatment-sec sec-type="Proposed English Vernacular Name" id="SECID0EUZAG"><title>Proposed English Vernacular Name.</title><p>Emerald-winged pentagonal arboreal carabid.</p></tp:treatment-sec><tp:treatment-sec sec-type="diagnosis" id="SECID0EZZAG"><title>Diagnosis.</title><p>With the attributes of the genus and <italic>rugifrons</italic> species group as described above and adults with unicolorous ferrugineus head and pronotum, elytra entirely metallic dark emerald except translucent, explanate, narrow lateral margin, and meso-, and metathorax and abdomen black. Aedeagus narrow with apex narrow, twisted.</p></tp:treatment-sec><tp:treatment-sec sec-type="description" id="SECID0EB1AG"><title>Description.</title><p>(Figs <xref ref-type="fig" rid="F1">1B</xref>, <xref ref-type="fig" rid="F3">3B</xref>). <bold><italic>Habitus</italic></bold>: (Fig. <xref ref-type="fig" rid="F1">1B</xref>). <italic>Size</italic>: See Appendix <xref ref-type="app" rid="app1">1</xref>. Length (<abbrev xmlns:xlink="http://www.w3.org/1999/xlink" xlink:title="standardized body length" id="ABBRID0EY1AG" xlink:type="simple">SBL</abbrev>) average for genus, <abbrev xmlns:xlink="http://www.w3.org/1999/xlink" xlink:title="apparent body length" id="ABBRID0E31AG" xlink:type="simple">ABL</abbrev> = 4.97–5.11 mm, <abbrev xmlns:xlink="http://www.w3.org/1999/xlink" xlink:title="standardized body length" id="ABBRID0EA2AG" xlink:type="simple">SBL</abbrev> = 4.21–4.39 mm.</p><p>
            <bold><italic>Color</italic></bold>: <italic>See</italic> diagnosis above. <bold><italic>Luster</italic></bold>: Elytra shiny, metallic. <bold><italic>Microsculpture</italic></bold>: Mostly isodiametric, well-impressed. <bold><italic>Head</italic></bold>: Frons with rugous depressions, bisected by centrally produced carina, perpendicular to clypeus, occiput with transverse, moderately coarse rugae. Eye large, sub-hemispheric, and evenly rounded anteriorly, subtly more prolonged posteriorly. Antenna moderately long, reaching humerus. Labrum very large, somewhat cordate, shallowly convex at middle. Neck constricted, width coequal to anterior margin of pronotum. <bold><italic>Prothorax</italic></bold>: Pronotum moderately narrow, disk centrally convex, with dense transverse rugae and two dark stripes extending longitudinally, occasionally converging at the base. Lateral margins at apical third explanate and sharply acute, becoming constricted at basal third. Hind angles moderately acute. Differs from <italic><tp:taxon-name><tp:taxon-name-part taxon-name-part-type="genus" reg="Thoasia">T.</tp:taxon-name-part> <tp:taxon-name-part taxon-name-part-type="species" reg="rugifrons">rugifrons</tp:taxon-name-part></tp:taxon-name></italic> in that lateral angles are markedly broader than hind angles. <bold><italic>Pterothorax</italic></bold>: Normal for <tp:taxon-name><tp:taxon-name-part taxon-name-part-type="subtribe">Agrina</tp:taxon-name-part></tp:taxon-name>, fully winged, wings dark emerald in color. Elytron intervals 3, 5, and 7 with numerous discal setae, intervals slightly convex, side margin markedly explanate. Elytron moderately narrow and short, moderately wider than the pronotum at the broadest part, apex truncate, slightly sinuate with distal corner obtusely rounded, disc not significantly convex, basal third not depressed. All interneurs well-impressed. <bold><italic>Legs</italic></bold>: Normal for <tp:taxon-name><tp:taxon-name-part taxon-name-part-type="subtribe">Agrina</tp:taxon-name-part></tp:taxon-name>. Apex of femur dusty brown. <bold><italic>Abdomen</italic></bold>: Sparsely setiferous; normal ambulatory setae on sterna 3–5; female with three pairs of ambulatory setae on sternum 6; males with two pairs of longer setae on sternum 6. <bold><italic>Male genitalia</italic></bold>: Phallus (Fig. <xref ref-type="fig" rid="F3">3B</xref>) narrow, phallobase short, ostium 1/3 of its length, catopic, apex narrow, longitudinally twisted, moderately rounded; endophallus moderately complex without flagellum. Parameres asymmetric, right very small, left larger, broad, apically rounded. <bold><italic>Female genitalia</italic></bold>: (cf. Fig. <xref ref-type="fig" rid="F2">2B</xref>) Unstudied, but likely similar to <italic><tp:taxon-name><tp:taxon-name-part taxon-name-part-type="genus" reg="Thoasia">T.</tp:taxon-name-part> <tp:taxon-name-part taxon-name-part-type="species" reg="manu">manu</tp:taxon-name-part></tp:taxon-name></italic>.</p></tp:treatment-sec><tp:treatment-sec sec-type="Dispersal potential" id="SECID0EQ4AG"><title>Dispersal potential.</title><p>These beetles are macropterous and capable of flight, as evidenced by collection through flight intercept traps.</p><!--PageBreak--></tp:treatment-sec><tp:treatment-sec sec-type="Way of life" id="SECID0EW4AG"><title>Way of life.</title><p>Specimens where the specimens were collected in February, September, and October, the climate is tropical, hot and humid throughout the year, with a relatively dry and slightly warmer season from July to November, and a rainy season from December to June.</p></tp:treatment-sec><tp:treatment-sec sec-type="material" id="SECID0E24AG"><title>Other specimens examined.</title><p>
            <bold>French Guiana</bold>: Saint-Laurent-du-Maroni, Commune de Saül, Belvedere de Saül, <named-content xmlns:xlink="http://www.w3.org/1999/xlink" content-type="dwc:verbatimCoordinates" xlink:type="simple"><named-content content-type="geo-json" specific-use="{&#34;type&#34;:&#34;Point&#34;,&#34;coordinates&#34;:[-53.215900,3.622300]}" id="NCID0EG5AG" xlink:type="simple">3.6223°N, 53.2159°W</named-content></named-content>, 283–325 m, 17 February 2010 (S Brûlé, PH Dalens, E Poirier)(<named-content xmlns:xlink="http://www.w3.org/1999/xlink" content-type="dwc:institutional_code" xlink:type="simple">NMNH</named-content>: ADP130748, male paratype); Cayenne, Commune de Regina, RN2, PK65, Cirque Orfion Orapu, <named-content xmlns:xlink="http://www.w3.org/1999/xlink" content-type="dwc:verbatimCoordinates" xlink:type="simple"><named-content content-type="geo-json" specific-use="{&#34;type&#34;:&#34;Point&#34;,&#34;coordinates&#34;:[-52.345300,4.496100]}" id="NCID0EO5AG" xlink:type="simple">4.4961°N, 52.3453°W</named-content></named-content>, 17 September 2016 (S Brûlé, PH Dalens, E Poirier)(<named-content xmlns:xlink="http://www.w3.org/1999/xlink" content-type="dwc:institutional_code" xlink:type="simple">NMNH</named-content>: ADP151211, male paratype).</p></tp:treatment-sec><tp:treatment-sec sec-type="distribution" id="SECID0ET5AG"><title>Geographic distribution.</title><p>(Fig. <xref ref-type="fig" rid="F7">7</xref>). This species is currently known from three localities in French Guiana.</p></tp:treatment-sec><tp:treatment-sec><!--Section generated to contain objects referenced in tp:taxon-treatment.--><fig id="F1" position="float" orientation="portrait"><label>Figure 1.</label><caption><p>Digital Photo-illustrations. Habitus, dorsal aspect: <bold>A</bold> <italic><tp:taxon-name><tp:taxon-name-part taxon-name-part-type="genus" reg="Thoasia">Thoasia</tp:taxon-name-part> <tp:taxon-name-part taxon-name-part-type="species" reg="rugifrons">rugifrons</tp:taxon-name-part></tp:taxon-name></italic> Liebke, female, ADP148165 <bold>B</bold> <italic><tp:taxon-name><tp:taxon-name-part taxon-name-part-type="genus" reg="Thoasia">Thoasia</tp:taxon-name-part> <tp:taxon-name-part taxon-name-part-type="species" reg="pterosmaragdos">pterosmaragdos</tp:taxon-name-part></tp:taxon-name></italic> Aldebron &amp; Erwin, sp. n., female, ADP148174 <bold>C</bold> <italic><tp:taxon-name><tp:taxon-name-part taxon-name-part-type="genus" reg="Thoasia">Thoasia</tp:taxon-name-part> <tp:taxon-name-part taxon-name-part-type="species" reg="manu">manu</tp:taxon-name-part></tp:taxon-name></italic> Erwin &amp; Aldebron, sp. n., female, ADP100320. Scale bar: 1.00 mm.</p></caption><graphic xmlns:xlink="http://www.w3.org/1999/xlink" xlink:href="zookeys-742-057-g001.jpg" position="float" orientation="portrait" xlink:type="simple" id="oo_190687.jpg"/></fig><fig id="F3" position="float" orientation="portrait"><label>Figure 3.</label><caption><p>Digital Photo-illustrations, male aedeagus in repose, dorsal, ventral, left lateral aspects: <bold>A</bold> <italic><tp:taxon-name><tp:taxon-name-part taxon-name-part-type="genus" reg="Thoasia">Thoasia</tp:taxon-name-part> <tp:taxon-name-part taxon-name-part-type="species" reg="rugifrons">rugifrons</tp:taxon-name-part></tp:taxon-name></italic> Liebke, ADP152522 <bold>B</bold> <italic><tp:taxon-name><tp:taxon-name-part taxon-name-part-type="genus" reg="Thoasia">Thoasia</tp:taxon-name-part> <tp:taxon-name-part taxon-name-part-type="species" reg="pterosmaragdos">pterosmaragdos</tp:taxon-name-part></tp:taxon-name></italic> Aldebron &amp; Erwin, sp. n., ADP13748 <bold>C</bold> <italic><tp:taxon-name><tp:taxon-name-part taxon-name-part-type="genus" reg="Thoasia">Thoasia</tp:taxon-name-part> <tp:taxon-name-part taxon-name-part-type="species" reg="manu">manu</tp:taxon-name-part></tp:taxon-name></italic> Erwin &amp; Aldebron, sp. n., ADP100336. Legend, <bold>lp</bold>, left paramere; <bold>rp</bold>, right paramere; <bold>pb</bold>, phallobase; <bold>bo</bold>, phallobase orifice; <bold>ps</bold>, phalloshaft; <bold>a</bold>, phalloapex; <bold>ml</bold>, median lobe. Scale bar: 0.50 mm.</p></caption><graphic xmlns:xlink="http://www.w3.org/1999/xlink" xlink:href="zookeys-742-057-g003.jpg" position="float" orientation="portrait" xlink:type="simple" id="oo_190689.jpg"/></fig><fig id="F7" position="float" orientation="portrait"><label>Figure 7.</label><caption><p>Distribution map for known localities of <italic><tp:taxon-name><tp:taxon-name-part taxon-name-part-type="genus" reg="Thoasia">Thoasia</tp:taxon-name-part></tp:taxon-name></italic> and <italic><tp:taxon-name><tp:taxon-name-part taxon-name-part-type="genus" reg="Straneotia">Straneotia</tp:taxon-name-part></tp:taxon-name></italic> species.</p></caption><graphic xmlns:xlink="http://www.w3.org/1999/xlink" xlink:href="zookeys-742-057-g007.jpg" position="float" orientation="portrait" xlink:type="simple" id="oo_190693.jpg"/></fig><app id="app1"><title>Appendix 1</title><p>Morphological measurements and ratios for adults of species of <italic><tp:taxon-name><tp:taxon-name-part taxon-name-part-type="genus" reg="Thoasia">Thoasia</tp:taxon-name-part></tp:taxon-name></italic> <xref ref-type="bibr" rid="B18">Liebke 1939</xref>. All values are in millimeters. Apparent body length (<abbrev xmlns:xlink="http://www.w3.org/1999/xlink" xlink:title="apparent body length" id="ABBRID0ENBDI" xlink:type="simple">ABL</abbrev>) and standard body length (<abbrev xmlns:xlink="http://www.w3.org/1999/xlink" xlink:title="standardized body length" id="ABBRID0ERBDI" xlink:type="simple">SBL</abbrev>) are also provided in the descriptions. Means provided for ratios are harmonic means, as we believe they better reflect the central tendency than the arithmetic mean.</p><sec sec-type="rugifrons species group" id="SECID0EVBDI"><title>
            <italic><tp:taxon-name><tp:taxon-name-part taxon-name-part-type="genus" reg="Thoasia"/><tp:taxon-name-part taxon-name-part-type="species" reg="rugifrons">rugifrons</tp:taxon-name-part></tp:taxon-name></italic> species group</title><table-wrap position="float" orientation="portrait"><label>A.</label><caption><p>
          <italic><tp:taxon-name><tp:taxon-name-part taxon-name-part-type="genus" reg="Thoasia">Thoasia</tp:taxon-name-part> <tp:taxon-name-part taxon-name-part-type="species" reg="rugifrons">rugifrons</tp:taxon-name-part></tp:taxon-name></italic> Liebke.</p></caption><table rules="all"><tbody><tr><th rowspan="2" colspan="1"/><th rowspan="1" colspan="2">Males (N = 1)</th><th rowspan="1" colspan="2">Females (N = 1)</th></tr><tr><th rowspan="1" colspan="1">Range</th><th rowspan="1" colspan="1">Measure</th><th rowspan="1" colspan="1">Range</th><th rowspan="1" colspan="1">Measure</th></tr><tr><td rowspan="1" colspan="1">Total Length (<abbrev xmlns:xlink="http://www.w3.org/1999/xlink" xlink:title="standardized body length" id="ABBRID0EXDDI" xlink:type="simple">SBL</abbrev>)</td><td rowspan="1" colspan="1"/><td rowspan="1" colspan="1">4.163</td><td rowspan="1" colspan="1"/><td rowspan="1" colspan="1">4.109</td></tr><tr><td rowspan="1" colspan="1">Maximum Width (<abbrev xmlns:xlink="http://www.w3.org/1999/xlink" xlink:title="maximum width" id="ABBRID0EMEDI" xlink:type="simple">MW</abbrev>)</td><td rowspan="1" colspan="1"/><td rowspan="1" colspan="1">1.903</td><td rowspan="1" colspan="1"/><td rowspan="1" colspan="1">1.776</td></tr><tr><td rowspan="1" colspan="1">Width of Head (HW)/Width of Left Elytron (EW)</td><td rowspan="1" colspan="1"/><td rowspan="1" colspan="1">1.025</td><td rowspan="1" colspan="1"/><td rowspan="1" colspan="1">1.060</td></tr><tr><td rowspan="1" colspan="1">Pronotum: Width (at widest part) (PW)/ Length (<abbrev xmlns:xlink="http://www.w3.org/1999/xlink" xlink:title="pronotum length" xlink:type="simple">PL</abbrev>)</td><td rowspan="1" colspan="1"/><td rowspan="1" colspan="1">1.154</td><td rowspan="1" colspan="1"/><td rowspan="1" colspan="1">1.161</td></tr><tr><td rowspan="1" colspan="1">Length of Pronotum (<abbrev xmlns:xlink="http://www.w3.org/1999/xlink" xlink:title="pronotum length" xlink:type="simple">PL</abbrev>)/ Length of Head (HL)</td><td rowspan="1" colspan="1"/><td rowspan="1" colspan="1">1.174</td><td rowspan="1" colspan="1"/><td rowspan="1" colspan="1">1.243</td></tr><tr><td rowspan="1" colspan="1">
                    <abbrev xmlns:xlink="http://www.w3.org/1999/xlink" xlink:title="apparent body length" id="ABBRID0ERGDI" xlink:type="simple">ABL</abbrev>
                  </td><td rowspan="1" colspan="1"/><td rowspan="1" colspan="1">4.550</td><td rowspan="1" colspan="1"/><td rowspan="1" colspan="1">4.300</td></tr></tbody></table></table-wrap><table-wrap position="float" orientation="portrait"><label>B.</label><caption><p>
          <italic><tp:taxon-name><tp:taxon-name-part taxon-name-part-type="genus" reg="Thoasia">Thoasia</tp:taxon-name-part> <tp:taxon-name-part taxon-name-part-type="species" reg="surinamensis">surinamensis</tp:taxon-name-part></tp:taxon-name></italic> Erwin &amp; Aldebron, sp.n.</p></caption><table rules="all"><tbody><tr><td rowspan="2" colspan="1"/><td rowspan="1" colspan="2">
              <bold>Males (N = 0)</bold>
            </td><td rowspan="1" colspan="2">
              <bold>Females (N = 1)</bold>
            </td></tr><tr><td rowspan="1" colspan="1">
              <bold>Range</bold>
            </td><td rowspan="1" colspan="1">
              <bold>Mean</bold>
            </td><td rowspan="1" colspan="1">
              <bold>Range</bold>
            </td><td rowspan="1" colspan="1">
              <bold>Measure</bold>
            </td></tr><tr><td rowspan="1" colspan="1">Total Length (<abbrev xmlns:xlink="http://www.w3.org/1999/xlink" xlink:title="standardized body length" id="ABBRID0EGJDI" xlink:type="simple">SBL</abbrev>)</td><td rowspan="1" colspan="1"/><td rowspan="1" colspan="1"/><td rowspan="1" colspan="1"/><td rowspan="1" colspan="1">4.116</td></tr><tr><td rowspan="1" colspan="1">Maximum Width</td><td rowspan="1" colspan="1"/><td rowspan="1" colspan="1"/><td rowspan="1" colspan="1"/><td rowspan="1" colspan="1">1.852</td></tr><tr><td rowspan="1" colspan="1">Width of Head/Width of Left Elytron</td><td rowspan="1" colspan="1"/><td rowspan="1" colspan="1"/><td rowspan="1" colspan="1"/><td rowspan="1" colspan="1">1.013</td></tr><tr><td rowspan="1" colspan="1">Pronotum: Width (at widest part)/ Length</td><td rowspan="1" colspan="1"/><td rowspan="1" colspan="1"/><td rowspan="1" colspan="1"/><td rowspan="1" colspan="1">1.076</td></tr><tr><td rowspan="1" colspan="1">Length of Pronotum/ Length of Head</td><td rowspan="1" colspan="1"/><td rowspan="1" colspan="1"/><td rowspan="1" colspan="1"/><td rowspan="1" colspan="1">1.236</td></tr><tr><td rowspan="1" colspan="1">
                    <abbrev xmlns:xlink="http://www.w3.org/1999/xlink" xlink:title="apparent body length" id="ABBRID0E2LDI" xlink:type="simple">ABL</abbrev>
                  </td><td rowspan="1" colspan="1"/><td rowspan="1" colspan="1"/><td rowspan="1" colspan="1"/><td rowspan="1" colspan="1">4.72</td></tr></tbody></table></table-wrap><table-wrap position="float" orientation="portrait"><label>C.</label><caption><p>
          <italic><tp:taxon-name><tp:taxon-name-part taxon-name-part-type="genus" reg="Thoasia">Thoasia</tp:taxon-name-part> <tp:taxon-name-part taxon-name-part-type="species" reg="pterosmaragdos">pterosmaragdos</tp:taxon-name-part></tp:taxon-name></italic> Aldebron &amp; Erwin, sp.n.</p></caption><table rules="all"><tbody><tr><th rowspan="2" colspan="1"/><th rowspan="1" colspan="2">Males (N = 2)</th><th rowspan="1" colspan="2">Females (N = 1)</th></tr><tr><th rowspan="1" colspan="1">Range</th><th rowspan="1" colspan="1">Mean</th><th rowspan="1" colspan="1">Range</th><th rowspan="1" colspan="1">Measure</th></tr><tr><td rowspan="1" colspan="1">Total Length (<abbrev xmlns:xlink="http://www.w3.org/1999/xlink" xlink:title="standardized body length" id="ABBRID0E5NDI" xlink:type="simple">SBL</abbrev>)</td><td rowspan="1" colspan="1">4.208–4.349</td><td rowspan="1" colspan="1">4.279</td><td rowspan="1" colspan="1"/><td rowspan="1" colspan="1">4.388</td></tr><tr><td rowspan="1" colspan="1">Maximum Width</td><td rowspan="1" colspan="1">2.02–2.018</td><td rowspan="1" colspan="1">2.019</td><td rowspan="1" colspan="1"/><td rowspan="1" colspan="1">2.110</td></tr><tr><td rowspan="1" colspan="1">Width of Head/Width of Left Elytron</td><td rowspan="1" colspan="1">0.977–0.996</td><td rowspan="1" colspan="1">0.987</td><td rowspan="1" colspan="1"/><td rowspan="1" colspan="1">0.922</td></tr><tr><td rowspan="1" colspan="1">Pronotum: Width (at widest part)/ Length</td><td rowspan="1" colspan="1">1.233–1.254</td><td rowspan="1" colspan="1">1.243</td><td rowspan="1" colspan="1"/><td rowspan="1" colspan="1">1.172</td></tr><tr><td rowspan="1" colspan="1">Length of Pronotum/ Length of Head</td><td rowspan="1" colspan="1">1.209–1.228</td><td rowspan="1" colspan="1">1.219</td><td rowspan="1" colspan="1"/><td rowspan="1" colspan="1">1.248</td></tr><tr><td rowspan="1" colspan="1">
                    <abbrev xmlns:xlink="http://www.w3.org/1999/xlink" xlink:title="apparent body length" id="ABBRID0ETQDI" xlink:type="simple">ABL</abbrev>
                  </td><td rowspan="1" colspan="1">4.970–5.070</td><td rowspan="1" colspan="1">5.020</td><td rowspan="1" colspan="1"/><td rowspan="1" colspan="1">5.110</td></tr></tbody></table></table-wrap><!--PageBreak--></sec><sec sec-type="manu species group" id="SECID0EERDI"><title>
            <italic><tp:taxon-name><tp:taxon-name-part taxon-name-part-type="genus" reg="Thoasia"/><tp:taxon-name-part taxon-name-part-type="species" reg="manu">manu</tp:taxon-name-part></tp:taxon-name></italic> species group</title><table-wrap position="float" orientation="portrait"><label>A.</label><caption><p>
          <italic><tp:taxon-name><tp:taxon-name-part taxon-name-part-type="genus" reg="Thoasia">Thoasia</tp:taxon-name-part> <tp:taxon-name-part taxon-name-part-type="species" reg="manu">manu</tp:taxon-name-part></tp:taxon-name></italic> Erwin &amp; Aldebron, sp.n.</p></caption><table rules="all"><tbody><tr><th rowspan="2" colspan="1"/><th rowspan="1" colspan="2">Males (N = 14)</th><th rowspan="1" colspan="2">Females (N = 19)</th></tr><tr><th rowspan="1" colspan="1">Range</th><th rowspan="1" colspan="1">Mean</th><th rowspan="1" colspan="1">Range</th><th rowspan="1" colspan="1">Mean</th></tr><tr><td rowspan="1" colspan="1">Total Length (<abbrev xmlns:xlink="http://www.w3.org/1999/xlink" xlink:title="standardized body length" id="ABBRID0EGTDI" xlink:type="simple">SBL</abbrev>)</td><td rowspan="1" colspan="1">3.911–4.513</td><td rowspan="1" colspan="1">4.218</td><td rowspan="1" colspan="1">4.068–4.747</td><td rowspan="1" colspan="1">4.441</td></tr><tr><td rowspan="1" colspan="1">Maximum Width</td><td rowspan="1" colspan="1">1.889–2.286</td><td rowspan="1" colspan="1">2.052</td><td rowspan="1" colspan="1">1.833–2.332</td><td rowspan="1" colspan="1">2.132</td></tr><tr><td rowspan="1" colspan="1">Width of Head/Width of Left Elytron</td><td rowspan="1" colspan="1">0.857–1.012</td><td rowspan="1" colspan="1">0.965</td><td rowspan="1" colspan="1">0.883–1.101</td><td rowspan="1" colspan="1">0.966</td></tr><tr><td rowspan="1" colspan="1">Pronotum: Width (at widest part)/ Length</td><td rowspan="1" colspan="1">1.149–1.404</td><td rowspan="1" colspan="1">1.243</td><td rowspan="1" colspan="1">1.151–1.399</td><td rowspan="1" colspan="1">1.247</td></tr><tr><td rowspan="1" colspan="1">Length of Pronotum/ Length of Head</td><td rowspan="1" colspan="1">1.224–1.388</td><td rowspan="1" colspan="1">1.275</td><td rowspan="1" colspan="1">1.161–1.464</td><td rowspan="1" colspan="1">1.288</td></tr><tr><td rowspan="1" colspan="1">
                    <abbrev xmlns:xlink="http://www.w3.org/1999/xlink" xlink:title="apparent body length" id="ABBRID0E2VDI" xlink:type="simple">ABL</abbrev>
                  </td><td rowspan="1" colspan="1">4.420–5.010</td><td rowspan="1" colspan="1">4.715</td><td rowspan="1" colspan="1">4.640–5.220</td><td rowspan="1" colspan="1">4.930</td></tr></tbody></table></table-wrap></sec></app><fig id="F2" position="float" orientation="portrait"><label>Figure 2.</label><caption><p>Digital Photo-illustrations. <bold>A</bold> Habitus, dorsal aspect: <italic><tp:taxon-name><tp:taxon-name-part taxon-name-part-type="genus" reg="Thoasia">Thoasia</tp:taxon-name-part> <tp:taxon-name-part taxon-name-part-type="species" reg="surinamensis">surinamensis</tp:taxon-name-part></tp:taxon-name></italic> Erwin &amp; Aldebron, sp. n., female, ADP112239. Scale line = 1.00 mm <bold>B</bold> Female reproductive system dorsal aspect: <italic><tp:taxon-name><tp:taxon-name-part taxon-name-part-type="genus" reg="Thoasia">Thoasia</tp:taxon-name-part> <tp:taxon-name-part taxon-name-part-type="species" reg="manu">manu</tp:taxon-name-part></tp:taxon-name></italic>, Erwin &amp; Aldebron, sp. n., ADP100301. Legend, <bold>bc</bold>, bursa copulatrix; <bold>sg</bold>, spermathecal gland; <bold>sgd</bold>, spermathecal gland duct; <bold>sp</bold>., spermatheca; <bold>lt</bold>, laterotergite; <bold>co</bold>, common oviduct; <bold>gc1</bold>, gonocoxite 1; <bold>gc2</bold>, gonocoxite 2, <bold>des</bold>, dorsal ensiform seta, <bold>b</bold>, base of gonocoxite 2; <bold>bl</bold>, blade of gonocoxite 2. Scale bar: 0.50 mm.</p></caption><graphic xmlns:xlink="http://www.w3.org/1999/xlink" xlink:href="zookeys-742-057-g002.jpg" position="float" orientation="portrait" xlink:type="simple" id="oo_190688.jpg"/></fig></tp:treatment-sec><ref-list><ref id="B18"><mixed-citation xmlns:xlink="http://www.w3.org/1999/xlink" xlink:type="simple">
          <person-group><name name-style="western"><surname>Liebke</surname><given-names>M</given-names></name></person-group> (<year>1939</year>) <article-title>Neue Laufkäfer. Festschrift zum 60. Geburtstage von Profesor Dr.</article-title> <source>Embrik Strand</source> <volume>5</volume>: <fpage>91</fpage>–<lpage>130</lpage>.</mixed-citation></ref></ref-list></tp:taxon-treatment>
