# Supplementary material for: Neotropical Thoasia Liebke, 1939 and Straneotia Mateu, 1961 of the Cryptobatida group, subtribe Agrina: Taxonomic revisions with notes on their ways of life (Insecta, Coleoptera, Carabidae, Lebiini)
Source: Zookeys. 2018 Mar 12;(742):57–90. doi: 10.3897/zookeys.742.22900 (PMC5904565; doi:10.3897/zookeys.742.22900)
Supplement: XML Treatment for Thoasia manu [file zookeys.742.22900-treatment5.xml]

<!DOCTYPE tp:taxon-treatment
  PUBLIC "-//TaxonX//DTD Taxonomic Treatment Publishing DTD v0 20100105//EN" "tax-treatment-NSO.dtd">
<tp:taxon-treatment xmlns:tp="http://www.plazi.org/taxpub"><tp:treatment-meta><kwd-group><label>Taxon classification</label><kwd><named-content xmlns:xlink="http://www.w3.org/1999/xlink" content-type="kingdom">Animalia</named-content></kwd><kwd><named-content xmlns:xlink="http://www.w3.org/1999/xlink" content-type="order">Coleoptera</named-content></kwd><kwd><named-content xmlns:xlink="http://www.w3.org/1999/xlink" content-type="family">Carabidae</named-content></kwd></kwd-group><mixed-citation publication-type="journal"><person-group><name><surname>Erwin</surname><given-names>Terry L.</given-names></name><name><surname>Aldebron</surname><given-names>Charlotte</given-names></name></person-group><article-title>Neotropical <italic><tp:taxon-name><tp:taxon-name-part taxon-name-part-type="genus" reg="Thoasia">Thoasia</tp:taxon-name-part></tp:taxon-name></italic> Liebke, 1939 and <italic><tp:taxon-name><tp:taxon-name-part taxon-name-part-type="genus" reg="Straneotia">Straneotia</tp:taxon-name-part></tp:taxon-name></italic> Mateu, 1961 of the Cryptobatida group, subtribe <tp:taxon-name><tp:taxon-name-part taxon-name-part-type="subtribe">Agrina</tp:taxon-name-part></tp:taxon-name>: Taxonomic revisions with notes on their ways of life (<tp:taxon-name><tp:taxon-name-part taxon-name-part-type="class">Insecta</tp:taxon-name-part></tp:taxon-name>, <tp:taxon-name><tp:taxon-name-part taxon-name-part-type="order">Coleoptera</tp:taxon-name-part></tp:taxon-name>, <tp:taxon-name><tp:taxon-name-part taxon-name-part-type="family">Carabidae</tp:taxon-name-part></tp:taxon-name>, <tp:taxon-name><tp:taxon-name-part taxon-name-part-type="tribe">Lebiini</tp:taxon-name-part></tp:taxon-name>)</article-title><source>Zookeys</source><day>12</day><month>3</month><year>2018</year><volume>2018</volume><issue>742</issue><fpage>57</fpage><lpage>90</lpage><pub-id pub-id-type="doi">10.3897/zookeys.742.22900</pub-id></mixed-citation></tp:treatment-meta><tp:nomenclature><tp:taxon-name>
            <tp:taxon-name-part taxon-name-part-type="genus" reg="Thoasia">Thoasia</tp:taxon-name-part>
            <tp:taxon-name-part taxon-name-part-type="species" reg="manu">manu</tp:taxon-name-part>
            <object-id xmlns:xlink="http://www.w3.org/1999/xlink" content-type="zoobank" xlink:type="simple">http://zoobank.org/C613C9FA-AF2C-48AD-A132-1F7775E75484</object-id>
          </tp:taxon-name><tp:taxon-authority>Erwin &amp; Aldebron</tp:taxon-authority><tp:taxon-status xmlns:xlink="http://www.w3.org/1999/xlink" xlink:type="simple">sp. n.</tp:taxon-status><xref ref-type="fig" rid="F1">Río Manu pentagonal arboreal carabid Figs 1C</xref><xref ref-type="fig" rid="F2">, 2B</xref><xref ref-type="fig" rid="F3">, 3C</xref><xref ref-type="fig" rid="F7">, 7</xref></tp:nomenclature><tp:treatment-sec sec-type="Holotype" id="SECID0E5ABG"><title>Holotype.</title><p>(Female): Type locality. <bold>Perú</bold>, Madre de Dios, Manu Reserved Zone, Río Manu, BIOLAT Biological Station, Pakitza, <named-content xmlns:xlink="http://www.w3.org/1999/xlink" content-type="dwc:verbatimCoordinates" xlink:type="simple"><named-content content-type="geo-json" specific-use="{&#34;type&#34;:&#34;Point&#34;,&#34;coordinates&#34;:[-71.283100,-11.944600]}" id="NCID0EJBBG" xlink:type="simple">11.9446°S, 71.2831°W</named-content></named-content>, 356m, 16 October 1989 (TL Erwin)(<named-content xmlns:xlink="http://www.w3.org/1999/xlink" content-type="dwc:institutional_code" xlink:type="simple">NMNH</named-content>, ADP100320).</p></tp:treatment-sec><tp:treatment-sec sec-type="Derivation of specific epithet" id="SECID0EOBBG"><title>Derivation of specific epithet.</title><p>The epithet, <italic><tp:taxon-name><tp:taxon-name-part taxon-name-part-type="genus" reg="Thoasia"/><tp:taxon-name-part taxon-name-part-type="species" reg="manu">manu</tp:taxon-name-part></tp:taxon-name></italic>, is a singular feminine noun referring to the type locality of the species, the Río Manú, in southeastern Perú.</p></tp:treatment-sec><tp:treatment-sec sec-type="Proposed English Vernacular Name" id="SECID0E5BBG"><title>Proposed English Vernacular Name.</title><p>Río Manú pentagonal arboreal carabid.</p></tp:treatment-sec><tp:treatment-sec sec-type="diagnosis" id="SECID0EDCBG"><title>Diagnosis.</title><p>With the attributes of the genus and <italic>manu</italic> species group as described above and adults with unicolorous head and pronotum, elytra entirely metallic blue except translucent narrow lateral margin, and meso-, metathorax and abdomen black.</p></tp:treatment-sec><tp:treatment-sec sec-type="description" id="SECID0ELCBG"><title>Description.</title><p>(Figs <xref ref-type="fig" rid="F1">1C</xref>, <xref ref-type="fig" rid="F2">2B</xref>, <xref ref-type="fig" rid="F3">3C</xref>). <bold><italic>Habitus</italic></bold>: (Fig. <xref ref-type="fig" rid="F1">1C</xref>). <italic>Size</italic>: See Appendix <xref ref-type="app" rid="app1">1</xref>. Length (<abbrev xmlns:xlink="http://www.w3.org/1999/xlink" xlink:title="standardized body length" id="ABBRID0EGDBG" xlink:type="simple">SBL</abbrev>) average for genus, <abbrev xmlns:xlink="http://www.w3.org/1999/xlink" xlink:title="apparent body length" id="ABBRID0EKDBG" xlink:type="simple">ABL</abbrev> = 4.42–5.22 mm, <abbrev xmlns:xlink="http://www.w3.org/1999/xlink" xlink:title="standardized body length" id="ABBRID0EODBG" xlink:type="simple">SBL</abbrev> = 3.91–4.77.</p><p>
            <bold><italic>Color</italic></bold>: <italic>See</italic> diagnosis above. <bold><italic>Luster</italic></bold>: Elytra shiny metallic; forebody and head shiny flavous. <bold><italic>Microsculpture</italic></bold>: Mostly isodiametric, well-impressed. <bold><italic>Head</italic></bold>: Rugae moderately coarse, mostly transverse on occiput, longitudinal adjacent to eye, slightly angulate on frons. Eye very large, sub-hemispheric, and evenly rounded anteriorly, subtly more prolonged posteriorly. Antenna moderately long, reaching humerus. Labrum very large, somewhat cordate, shallowly convex at middle. Neck constricted, width coequal to anterior margin of pronotum. <bold><italic>Prothorax</italic></bold>: Pronotum moderately narrow, disc centrally convex with dense transverse rugae. Lateral margins at middle explanate and sharply acute then markedly arcuate to obtusely lobed hind angle; base subtly produced medially. <bold><italic>Pterothorax</italic></bold>: Normal for <tp:taxon-name><tp:taxon-name-part taxon-name-part-type="subtribe">Agrina</tp:taxon-name-part></tp:taxon-name>, fully winged, wings smoky translucent. Elytron intervals 3, 5, and 7 with numerous discal setae, intervals slightly convex, side margin markedly explanate. Elytron moderately broad and short, moderately wider than the pronotum at the broadest part, apex truncate, slightly sinuate with distal corner obtusely rounded, disc not significantly convex, basal third not depressed. All interneurs well-impressed. <bold><italic>Legs</italic></bold>: Normal for <tp:taxon-name><tp:taxon-name-part taxon-name-part-type="subtribe">Agrina</tp:taxon-name-part></tp:taxon-name>, no unique modifications. <bold><italic>Abdomen</italic></bold>: Sparsely setiferous; normal ambulatory setae on sterna 3–5; female with three pairs of ambulatory setae on sternum 6; males with two pairs of longer setae on sternum 6. <bold><italic>Male genitalia</italic></bold>: Phallus (Fig. <xref ref-type="fig" rid="F3">3C</xref>) with ostium of 1/3 its length, catopic, apex short, broadly and shallowly rounded; endophallus moderately complex without flagellum. Parameres asymmetric, right very small, left larger, narrow, apically rounded. <bold><italic>Female genitalia</italic></bold>: (Fig. <xref ref-type="fig" rid="F2">2B</xref>). Ovipositor with broad spatulate laterotergite (lt) and two gonocoxites (gc 1, gc 2); gonocoxite 1 robust and apicolaterally asetose; gonocoxite 2 apically subacuminate, base (b) medium-size broader in width than blade (bl) which is moderately elongate and with several short apical ensiform setae (des), without ventral preapical nematiform setae. Reproductive tract proximally with moderately long, broad bursa copulatrix (bc), continuous at its distal end with common oviduct and long robust corrugated spermatheca (sp) distal to villous canal; spermathecal gland small, bulbous; spermathecal gland duct (sgd) very slim, attached to oviduct at base of its broadened portion.</p></tp:treatment-sec><tp:treatment-sec sec-type="variation" id="SECID0EIFBG"><title>Variation.</title><p>Given the sampling of specimens we have for this group, we were able to note a variation in size corresponding with locality. Specimens from Ecuador are larger (<abbrev xmlns:xlink="http://www.w3.org/1999/xlink" xlink:title="standardized body length" id="ABBRID0EOFBG" xlink:type="simple">SBL</abbrev>: 4.7–5.07 mm, TW: 1.94–2.33 mm) than those from Perú (<abbrev xmlns:xlink="http://www.w3.org/1999/xlink" xlink:title="standardized body length" id="ABBRID0ESFBG" xlink:type="simple">SBL</abbrev>: 3.91–4.68 mm, TW: 1.83–2.26 mm). After a comparison of external attributes supported by identical male genitalia, we have determined them to be conspecific.</p></tp:treatment-sec><tp:treatment-sec sec-type="Dispersal potential" id="SECID0EWFBG"><title>Dispersal potential.</title><p>These beetles are macropterous and probably capable of flight. They are probably moderately swift and agile runners. They have only been collected using fogging techniques.</p></tp:treatment-sec><tp:treatment-sec sec-type="Way of life" id="SECID0E2FBG"><title>Way of life.</title><p>Adults are common in the western Amazonian lowlands (100 to 400 m.a.s.l.) and appear to be generalists in a variety of rainforest biotopes including terra firme, várzea, and igapó. In these forests, they are commonly found in big trees such as species of <italic><tp:taxon-name><tp:taxon-name-part taxon-name-part-type="genus" reg="Guarea">Guarea</tp:taxon-name-part></tp:taxon-name></italic>, <italic><tp:taxon-name><tp:taxon-name-part taxon-name-part-type="genus" reg="Virola">Virola</tp:taxon-name-part></tp:taxon-name></italic>, <italic><tp:taxon-name><tp:taxon-name-part taxon-name-part-type="genus" reg="Spondias">Spondias</tp:taxon-name-part></tp:taxon-name></italic>, <italic><tp:taxon-name><tp:taxon-name-part taxon-name-part-type="genus" reg="Quararibea">Quararibea</tp:taxon-name-part></tp:taxon-name></italic> with vines and epiphytes, and in suspended dry leaves, in dry fronds of <italic><tp:taxon-name><tp:taxon-name-part taxon-name-part-type="genus" reg="Astrocaryum">Astrocaryum</tp:taxon-name-part> <tp:taxon-name-part taxon-name-part-type="species" reg="chambira">chambira</tp:taxon-name-part></tp:taxon-name></italic> Burret, <italic><tp:taxon-name><tp:taxon-name-part taxon-name-part-type="genus" reg="Maurita">Maurita</tp:taxon-name-part> <tp:taxon-name-part taxon-name-part-type="species" reg="flexuosa">flexuosa</tp:taxon-name-part></tp:taxon-name></italic>, <italic><tp:taxon-name><tp:taxon-name-part taxon-name-part-type="genus" reg="Jessenia">Jessenia</tp:taxon-name-part> <tp:taxon-name-part taxon-name-part-type="species" reg="bataua">bataua</tp:taxon-name-part></tp:taxon-name></italic>, <italic><tp:taxon-name><tp:taxon-name-part taxon-name-part-type="genus" reg="Iriartea">Iriartea</tp:taxon-name-part> <tp:taxon-name-part taxon-name-part-type="species" reg="deltoidea">deltoidea</tp:taxon-name-part></tp:taxon-name></italic> and <italic><tp:taxon-name><tp:taxon-name-part taxon-name-part-type="genus" reg="Scheelea">Scheelea</tp:taxon-name-part></tp:taxon-name></italic> sp. and in dry bamboo leaves of the species <italic><tp:taxon-name><tp:taxon-name-part taxon-name-part-type="genus" reg="Guadua">Guadua</tp:taxon-name-part> <tp:taxon-name-part taxon-name-part-type="species" reg="weberbaueri">weberbaueri</tp:taxon-name-part></tp:taxon-name></italic> Pilg. Individuals are found in most months of the year, during both the rainy and dry seasons. Members of this species have been recorded from the canopy of the aforementioned genera and other vegetation noted below using insecticidal fogging techniques. The following are the trees, vines, and palms that botanists have identified (with their notations) in our fogging plot at the Onkone Gare Camp, Reserva Etnica Waorani: <italic><tp:taxon-name><tp:taxon-name-part taxon-name-part-type="genus" reg="Lacistema">Lacistema</tp:taxon-name-part> <tp:taxon-name-part taxon-name-part-type="species" reg="nena">nena</tp:taxon-name-part></tp:taxon-name></italic> cf.; <italic><tp:taxon-name><tp:taxon-name-part taxon-name-part-type="genus" reg="Guatteria">Guatteria</tp:taxon-name-part> <tp:taxon-name-part taxon-name-part-type="species" reg="glaberrima">glaberrima</tp:taxon-name-part></tp:taxon-name></italic> cf.; <italic><tp:taxon-name><tp:taxon-name-part taxon-name-part-type="genus" reg="Protium">Protium</tp:taxon-name-part> <tp:taxon-name-part taxon-name-part-type="species" reg="sagotianum">sagotianum</tp:taxon-name-part></tp:taxon-name></italic> cf.; <italic><tp:taxon-name><tp:taxon-name-part taxon-name-part-type="genus" reg="Guatteria">Guatteria</tp:taxon-name-part></tp:taxon-name></italic> sp. 3, sect.; <italic><tp:taxon-name><tp:taxon-name-part taxon-name-part-type="genus" reg="Meiocarpus">Meiocarpus</tp:taxon-name-part></tp:taxon-name></italic>, long petiole; <italic><tp:taxon-name><tp:taxon-name-part taxon-name-part-type="genus" reg="Oenocarpus">Oenocarpus</tp:taxon-name-part> <tp:taxon-name-part taxon-name-part-type="species" reg="bataua">bataua</tp:taxon-name-part></tp:taxon-name></italic>; <italic><tp:taxon-name><tp:taxon-name-part taxon-name-part-type="genus" reg="Neea">Neea</tp:taxon-name-part></tp:taxon-name></italic> “dive-<!--PageBreak-->tuberculate”; <italic><tp:taxon-name><tp:taxon-name-part taxon-name-part-type="genus" reg="Semaphyllanthe">Semaphyllanthe</tp:taxon-name-part> <tp:taxon-name-part taxon-name-part-type="species" reg="megistocaula">megistocaula</tp:taxon-name-part></tp:taxon-name></italic> cf.; <tp:taxon-name><tp:taxon-name-part taxon-name-part-type="family">Lauraceae</tp:taxon-name-part></tp:taxon-name> “redvein”; <italic><tp:taxon-name><tp:taxon-name-part taxon-name-part-type="genus" reg="Eschweilera">Eschweilera</tp:taxon-name-part> <tp:taxon-name-part taxon-name-part-type="species" reg="coriacea">coriacea</tp:taxon-name-part></tp:taxon-name></italic> cf.; <italic><tp:taxon-name><tp:taxon-name-part taxon-name-part-type="genus" reg="Protium">Protium</tp:taxon-name-part></tp:taxon-name></italic> “sect. <italic>Icicopsis</italic>” sp. nov. ined.; <italic><tp:taxon-name><tp:taxon-name-part taxon-name-part-type="genus" reg="Iriartea">Iriartea</tp:taxon-name-part> <tp:taxon-name-part taxon-name-part-type="species" reg="deltoidea">deltoidea</tp:taxon-name-part></tp:taxon-name></italic>; <italic><tp:taxon-name><tp:taxon-name-part taxon-name-part-type="genus" reg="Grias">Grias</tp:taxon-name-part> <tp:taxon-name-part taxon-name-part-type="species" reg="neuberthii">neuberthii</tp:taxon-name-part></tp:taxon-name></italic>; <italic><tp:taxon-name><tp:taxon-name-part taxon-name-part-type="genus" reg="Brownea">Brownea</tp:taxon-name-part> <tp:taxon-name-part taxon-name-part-type="species" reg="grandiceps">grandiceps</tp:taxon-name-part></tp:taxon-name></italic> cf.; <italic><tp:taxon-name><tp:taxon-name-part taxon-name-part-type="genus" reg="Talisia">Talisia</tp:taxon-name-part></tp:taxon-name></italic> “bitter”; <italic><tp:taxon-name><tp:taxon-name-part taxon-name-part-type="genus" reg="Virola">Virola</tp:taxon-name-part> <tp:taxon-name-part taxon-name-part-type="species" reg="decorticans">decorticans</tp:taxon-name-part></tp:taxon-name></italic> cf.; <tp:taxon-name><tp:taxon-name-part taxon-name-part-type="genus" reg="Pouteria">Pouteria</tp:taxon-name-part> <tp:taxon-name-part taxon-name-part-type="species" reg="cuspidata">cuspidata</tp:taxon-name-part> <tp:taxon-name-part taxon-name-part-type="infraspecific-rank">ssp.</tp:taxon-name-part> <tp:taxon-name-part taxon-name-part-type="subspecies" reg="robusta">robusta</tp:taxon-name-part></tp:taxon-name> cf.; <italic><tp:taxon-name><tp:taxon-name-part taxon-name-part-type="genus" reg="Virola">Virola</tp:taxon-name-part> <tp:taxon-name-part taxon-name-part-type="species" reg="obovata">obovata</tp:taxon-name-part></tp:taxon-name></italic>; <tp:taxon-name><tp:taxon-name-part taxon-name-part-type="genus" reg="Brosimum">Brosimum</tp:taxon-name-part> <tp:taxon-name-part taxon-name-part-type="species" reg="utile">utile</tp:taxon-name-part> <tp:taxon-name-part taxon-name-part-type="infraspecific-rank">ssp.</tp:taxon-name-part> <tp:taxon-name-part taxon-name-part-type="subspecies" reg="ovatifolium">ovatifolium</tp:taxon-name-part></tp:taxon-name> cf.; <italic><tp:taxon-name><tp:taxon-name-part taxon-name-part-type="genus" reg="Inga">Inga</tp:taxon-name-part> <tp:taxon-name-part taxon-name-part-type="species" reg="auristellae">auristellae</tp:taxon-name-part></tp:taxon-name></italic> cf.; <italic><tp:taxon-name><tp:taxon-name-part taxon-name-part-type="genus" reg="Compsoneura">Compsoneura</tp:taxon-name-part> <tp:taxon-name-part taxon-name-part-type="species" reg="capitellata">capitellata</tp:taxon-name-part></tp:taxon-name></italic> cf.; <italic><tp:taxon-name><tp:taxon-name-part taxon-name-part-type="genus" reg="Coccoloba">Coccoloba</tp:taxon-name-part> <tp:taxon-name-part taxon-name-part-type="species" reg="densifrons">densifrons</tp:taxon-name-part></tp:taxon-name></italic>; <italic><tp:taxon-name><tp:taxon-name-part taxon-name-part-type="genus" reg="Gustavia">Gustavia</tp:taxon-name-part> <tp:taxon-name-part taxon-name-part-type="species" reg="longifolia">longifolia</tp:taxon-name-part></tp:taxon-name></italic>; <italic><tp:taxon-name><tp:taxon-name-part taxon-name-part-type="genus" reg="Browneopsis">Browneopsis</tp:taxon-name-part> <tp:taxon-name-part taxon-name-part-type="species" reg="ucayalina">ucayalina</tp:taxon-name-part></tp:taxon-name></italic>; <tp:taxon-name><tp:taxon-name-part taxon-name-part-type="family">Annonaceae</tp:taxon-name-part></tp:taxon-name>; <italic><tp:taxon-name><tp:taxon-name-part taxon-name-part-type="genus" reg="Leonia">Leonia</tp:taxon-name-part> <tp:taxon-name-part taxon-name-part-type="species" reg="glycicarpa">glycicarpa</tp:taxon-name-part></tp:taxon-name></italic>; <italic><tp:taxon-name><tp:taxon-name-part taxon-name-part-type="genus" reg="Protium">Protium</tp:taxon-name-part> <tp:taxon-name-part taxon-name-part-type="species" reg="subserratum">subserratum</tp:taxon-name-part></tp:taxon-name></italic>; <italic><tp:taxon-name><tp:taxon-name-part taxon-name-part-type="genus" reg="Wettinia">Wettinia</tp:taxon-name-part> <tp:taxon-name-part taxon-name-part-type="species" reg="maynensis">maynensis</tp:taxon-name-part></tp:taxon-name></italic>; <italic><tp:taxon-name><tp:taxon-name-part taxon-name-part-type="genus" reg="Capirona">Capirona</tp:taxon-name-part></tp:taxon-name></italic>; <italic><tp:taxon-name><tp:taxon-name-part taxon-name-part-type="genus" reg="Pouteria">Pouteria</tp:taxon-name-part> <tp:taxon-name-part taxon-name-part-type="species" reg="baehniana">baehniana</tp:taxon-name-part></tp:taxon-name></italic> cf.; <tp:taxon-name><tp:taxon-name-part taxon-name-part-type="genus" reg="Pourouma">Pourouma</tp:taxon-name-part> <tp:taxon-name-part taxon-name-part-type="species" reg="bicolor">bicolor</tp:taxon-name-part> <tp:taxon-name-part taxon-name-part-type="infraspecific-rank">ssp.</tp:taxon-name-part> <tp:taxon-name-part taxon-name-part-type="subspecies" reg="bicolor">bicolor</tp:taxon-name-part></tp:taxon-name> cf.; <italic><tp:taxon-name><tp:taxon-name-part taxon-name-part-type="genus" reg="Licania">Licania</tp:taxon-name-part> <tp:taxon-name-part taxon-name-part-type="species" reg="britteniana">britteniana</tp:taxon-name-part></tp:taxon-name></italic> “rounded”; <italic><tp:taxon-name><tp:taxon-name-part taxon-name-part-type="genus" reg="Virola">Virola</tp:taxon-name-part> <tp:taxon-name-part taxon-name-part-type="species" reg="flexuosa">flexuosa</tp:taxon-name-part></tp:taxon-name></italic>; <italic><tp:taxon-name><tp:taxon-name-part taxon-name-part-type="genus" reg="Sarcaulus">Sarcaulus</tp:taxon-name-part> <tp:taxon-name-part taxon-name-part-type="species" reg="brasiliensis">brasiliensis</tp:taxon-name-part></tp:taxon-name></italic> aff. “burnt”; <italic><tp:taxon-name><tp:taxon-name-part taxon-name-part-type="genus" reg="Tetrathylacium">Tetrathylacium</tp:taxon-name-part> <tp:taxon-name-part taxon-name-part-type="species" reg="macrophyllum">macrophyllum</tp:taxon-name-part></tp:taxon-name></italic>; <italic><tp:taxon-name><tp:taxon-name-part taxon-name-part-type="genus" reg="Trymatococcus">Trymatococcus</tp:taxon-name-part> <tp:taxon-name-part taxon-name-part-type="species" reg="amazonicus">amazonicus</tp:taxon-name-part></tp:taxon-name></italic> cf.; <italic><tp:taxon-name><tp:taxon-name-part taxon-name-part-type="genus" reg="Chrysophyllum">Chrysophyllum</tp:taxon-name-part> <tp:taxon-name-part taxon-name-part-type="species" reg="argenteum">argenteum</tp:taxon-name-part></tp:taxon-name></italic> cf.; <italic><tp:taxon-name><tp:taxon-name-part taxon-name-part-type="genus" reg="Sterculia">Sterculia</tp:taxon-name-part> <tp:taxon-name-part taxon-name-part-type="species" reg="colombiana">colombiana</tp:taxon-name-part></tp:taxon-name></italic> cf.; <italic><tp:taxon-name><tp:taxon-name-part taxon-name-part-type="genus" reg="Parkia">Parkia</tp:taxon-name-part> <tp:taxon-name-part taxon-name-part-type="species" reg="multijuga">multijuga</tp:taxon-name-part></tp:taxon-name></italic> cf.; <italic><tp:taxon-name><tp:taxon-name-part taxon-name-part-type="genus" reg="Naucleopsis">Naucleopsis</tp:taxon-name-part> <tp:taxon-name-part taxon-name-part-type="species" reg="herrerensis">herrerensis</tp:taxon-name-part></tp:taxon-name></italic> cf.; <italic><tp:taxon-name><tp:taxon-name-part taxon-name-part-type="genus" reg="Matisia">Matisia</tp:taxon-name-part> <tp:taxon-name-part taxon-name-part-type="species" reg="malacocalyx">malacocalyx</tp:taxon-name-part></tp:taxon-name></italic> cf.; <italic><tp:taxon-name><tp:taxon-name-part taxon-name-part-type="genus" reg="Pseudolmedia">Pseudolmedia</tp:taxon-name-part> <tp:taxon-name-part taxon-name-part-type="species" reg="laevigata">laevigata</tp:taxon-name-part></tp:taxon-name></italic>; <italic><tp:taxon-name><tp:taxon-name-part taxon-name-part-type="genus" reg="Mauritia">Mauritia</tp:taxon-name-part> <tp:taxon-name-part taxon-name-part-type="species" reg="flexuosa">flexuosa</tp:taxon-name-part></tp:taxon-name></italic>.</p></tp:treatment-sec><tp:treatment-sec sec-type="material" id="SECID0EGXBG"><title>Other specimens examined.</title><p>
            <bold>Ecuador</bold>: Orellana, 43 km S, Pompeya, Maxus Road, Palm Swamp, Reserva Etnica Waorani, <named-content xmlns:xlink="http://www.w3.org/1999/xlink" content-type="dwc:verbatimCoordinates" xlink:type="simple"><named-content content-type="geo-json" specific-use="{&#34;type&#34;:&#34;Point&#34;,&#34;coordinates&#34;:[-76.432100,-0.685000]}" id="NCID0ERXBG" xlink:type="simple">0.6850°S, 76.4321°W</named-content></named-content>, 233m, 3 July 1996 (T.L. Erwin, et al.)(<named-content xmlns:xlink="http://www.w3.org/1999/xlink" content-type="dwc:institutional_code" xlink:type="simple">NMNH</named-content>: ADP149900, male paratype), Estación Científica Yasuní - Onkone Gare Camp, 39 km S, Pompeya, Erwin Piraña Plot: t-2 sta. 1, Reserva Etnica Waorani, <named-content xmlns:xlink="http://www.w3.org/1999/xlink" content-type="dwc:verbatimCoordinates" xlink:type="simple"><named-content content-type="geo-json" specific-use="{&#34;type&#34;:&#34;Point&#34;,&#34;coordinates&#34;:[-76.451300,-0.658100]}" id="NCID0EZXBG" xlink:type="simple">0.6581°S, 76.4513°W</named-content></named-content>, 220-250m, 22 January 1994 (T.L. Erwin, et al.)(<named-content xmlns:xlink="http://www.w3.org/1999/xlink" content-type="dwc:institutional_code" xlink:type="simple">NMNH</named-content>: ADP137916, female paratype), Plot: t-8 sta. 1, Reserva Etnica Waorani, <named-content xmlns:xlink="http://www.w3.org/1999/xlink" content-type="dwc:verbatimCoordinates" xlink:type="simple"><named-content content-type="geo-json" specific-use="{&#34;type&#34;:&#34;Point&#34;,&#34;coordinates&#34;:[-76.440300,-0.655100]}" id="NCID0EBYBG" xlink:type="simple">0.6551°S, 76.4403°W</named-content></named-content>, 220-250m, 21 June 1994 (T.L. Erwin, et al.)(<named-content xmlns:xlink="http://www.w3.org/1999/xlink" content-type="dwc:institutional_code" xlink:type="simple">NMNH</named-content>: ADP138371, female paratype), Plot: t-10 sta. 8, Reserva Etnica Waorani, <named-content xmlns:xlink="http://www.w3.org/1999/xlink" content-type="dwc:verbatimCoordinates" xlink:type="simple"><named-content content-type="geo-json" specific-use="{&#34;type&#34;:&#34;Point&#34;,&#34;coordinates&#34;:[-76.445300,-0.654000]}" id="NCID0EJYBG" xlink:type="simple">0.6540°S, 76.4453°W</named-content></named-content>, 220-250m, 6 October 1994 (T.L. Erwin, et al.)(<named-content xmlns:xlink="http://www.w3.org/1999/xlink" content-type="dwc:institutional_code" xlink:type="simple">NMNH</named-content>: ADP137701, male paratype), Plot: t-8 sta. 7, Reserva Etnica Waorani, <named-content xmlns:xlink="http://www.w3.org/1999/xlink" content-type="dwc:verbatimCoordinates" xlink:type="simple"><named-content content-type="geo-json" specific-use="{&#34;type&#34;:&#34;Point&#34;,&#34;coordinates&#34;:[-76.440300,-0.655100]}" id="NCID0ERYBG" xlink:type="simple">0.6551°S, 76.4403°W</named-content></named-content>, 220-250m, 7 October 1994 (T.L. Erwin, et al.)(<named-content xmlns:xlink="http://www.w3.org/1999/xlink" content-type="dwc:institutional_code" xlink:type="simple">NMNH</named-content>: ADP100300, female paratype), Plot: t-8 sta. 7, Reserva Etnica Waorani, <named-content xmlns:xlink="http://www.w3.org/1999/xlink" content-type="dwc:verbatimCoordinates" xlink:type="simple"><named-content content-type="geo-json" specific-use="{&#34;type&#34;:&#34;Point&#34;,&#34;coordinates&#34;:[-76.452100,-0.655100]}" id="NCID0EZYBG" xlink:type="simple">0.6551°S, 76.4521°W</named-content></named-content>, 220-250m, 7 October 1994 (T.L. Erwin, et al.)(<named-content xmlns:xlink="http://www.w3.org/1999/xlink" content-type="dwc:institutional_code" xlink:type="simple">NMNH</named-content>: ADP100300, female paratype), Plot: t-3 sta. 5, Reserva Etnica Waorani, <named-content xmlns:xlink="http://www.w3.org/1999/xlink" content-type="dwc:verbatimCoordinates" xlink:type="simple"><named-content content-type="geo-json" specific-use="{&#34;type&#34;:&#34;Point&#34;,&#34;coordinates&#34;:[-76.450500,-0.657500]}" id="NCID0EBZBG" xlink:type="simple">0.6575°S, 76.4505°W</named-content></named-content>, 220-250m, 10 October 1994 (T.L. Erwin, et al.)(<named-content xmlns:xlink="http://www.w3.org/1999/xlink" content-type="dwc:institutional_code" xlink:type="simple">NMNH</named-content>: ADP136284, female paratype), Plot: t-10 sta. 3, Reserva Etnica Waorani, <named-content xmlns:xlink="http://www.w3.org/1999/xlink" content-type="dwc:verbatimCoordinates" xlink:type="simple"><named-content content-type="geo-json" specific-use="{&#34;type&#34;:&#34;Point&#34;,&#34;coordinates&#34;:[-76.445300,-0.654000]}" id="NCID0EJZBG" xlink:type="simple">0.6540°S, 76.4453°W</named-content></named-content>, 220-250m, 8 February 1995 (T.L. Erwin, et al.)(<named-content xmlns:xlink="http://www.w3.org/1999/xlink" content-type="dwc:institutional_code" xlink:type="simple">NMNH</named-content>: ADP137686, female paratype), Plot: t-10 sta. 6, Reserva Etnica Waorani, <named-content xmlns:xlink="http://www.w3.org/1999/xlink" content-type="dwc:verbatimCoordinates" xlink:type="simple"><named-content content-type="geo-json" specific-use="{&#34;type&#34;:&#34;Point&#34;,&#34;coordinates&#34;:[-76.445300,-0.654000]}" id="NCID0ERZBG" xlink:type="simple">0.6540°S, 76.4453°W</named-content></named-content>, 220-250m, 8 February 1995 (T.L. Erwin, et al.)(<named-content xmlns:xlink="http://www.w3.org/1999/xlink" content-type="dwc:institutional_code" xlink:type="simple">NMNH</named-content>: ADP137615, female paratype), Plot: t-3 sta. 10, Reserva Etnica Waorani, <named-content xmlns:xlink="http://www.w3.org/1999/xlink" content-type="dwc:verbatimCoordinates" xlink:type="simple"><named-content content-type="geo-json" specific-use="{&#34;type&#34;:&#34;Point&#34;,&#34;coordinates&#34;:[-76.450500,-0.657500]}" id="NCID0EZZBG" xlink:type="simple">0.6575°S, 76.4505°W</named-content></named-content>, 220-250m, 1 July 1995 (T.L. Erwin, et al.)(<named-content xmlns:xlink="http://www.w3.org/1999/xlink" content-type="dwc:institutional_code" xlink:type="simple">NMNH</named-content>: ADP138769, male paratype), Plot: t-6 sta. 10, Reserva Etnica Waorani, <named-content xmlns:xlink="http://www.w3.org/1999/xlink" content-type="dwc:verbatimCoordinates" xlink:type="simple"><named-content content-type="geo-json" specific-use="{&#34;type&#34;:&#34;Point&#34;,&#34;coordinates&#34;:[-76.448700,-0.656100]}" id="NCID0EB1BG" xlink:type="simple">0.6561°S, 76.4487°W</named-content></named-content>, 220-250m, 7 February 1996 (T.L. Erwin, et al.)(<named-content xmlns:xlink="http://www.w3.org/1999/xlink" content-type="dwc:institutional_code" xlink:type="simple">NMNH</named-content>: ADP137625, male paratype), Plot: t-7 sta. 8, Reserva Etnica Waorani, <named-content xmlns:xlink="http://www.w3.org/1999/xlink" content-type="dwc:verbatimCoordinates" xlink:type="simple"><named-content content-type="geo-json" specific-use="{&#34;type&#34;:&#34;Point&#34;,&#34;coordinates&#34;:[-76.440300,-0.655100]}" id="NCID0EJ1BG" xlink:type="simple">0.6551°S, 76.4403°W</named-content></named-content>, 220-250m, 8 February 1996 (T.L. Erwin, et al.)(<named-content xmlns:xlink="http://www.w3.org/1999/xlink" content-type="dwc:institutional_code" xlink:type="simple">NMNH</named-content>: ADP138217, female paratype), Plot: t-8 sta. 10, Reserva Etnica Waorani, <named-content xmlns:xlink="http://www.w3.org/1999/xlink" content-type="dwc:verbatimCoordinates" xlink:type="simple"><named-content content-type="geo-json" specific-use="{&#34;type&#34;:&#34;Point&#34;,&#34;coordinates&#34;:[-76.440300,-0.655100]}" id="NCID0ER1BG" xlink:type="simple">0.6551°S, 76.4403°W</named-content></named-content>, 220-250m, 8 February 1996 (T.L. Erwin, et al.)(<named-content xmlns:xlink="http://www.w3.org/1999/xlink" content-type="dwc:institutional_code" xlink:type="simple">NMNH</named-content>: ADP138261, male paratype), Plot: t-8 sta. 7, Reserva Etnica Waorani, <named-content xmlns:xlink="http://www.w3.org/1999/xlink" content-type="dwc:verbatimCoordinates" xlink:type="simple"><named-content content-type="geo-json" specific-use="{&#34;type&#34;:&#34;Point&#34;,&#34;coordinates&#34;:[-76.440300,-0.655100]}" id="NCID0EZ1BG" xlink:type="simple">0.6551°S, 76.4403°W</named-content></named-content>, 220-250m, 8 February 1996 (T.L. Erwin, et al.)(<named-content xmlns:xlink="http://www.w3.org/1999/xlink" content-type="dwc:institutional_code" xlink:type="simple">NMNH</named-content>: ADP138237, female paratype), Plot: t-9 sta. 1, Reserva Etnica Waorani, <named-content xmlns:xlink="http://www.w3.org/1999/xlink" content-type="dwc:verbatimCoordinates" xlink:type="simple"><named-content content-type="geo-json" specific-use="{&#34;type&#34;:&#34;Point&#34;,&#34;coordinates&#34;:[-76.446000,-0.654500]}" id="NCID0EB2BG" xlink:type="simple">0.6545°S, 76.4460°W</named-content></named-content>, 220-250m, 23 June 1996 (T.L. Erwin, et al.)(<named-content xmlns:xlink="http://www.w3.org/1999/xlink" content-type="dwc:institutional_code" xlink:type="simple">NMNH</named-content>: ADP136330, female paratype), Plot: t-9 sta. 1, Reserva Etnica Waorani, <named-content xmlns:xlink="http://www.w3.org/1999/xlink" content-type="dwc:verbatimCoordinates" xlink:type="simple"><named-content content-type="geo-json" specific-use="{&#34;type&#34;:&#34;Point&#34;,&#34;coordinates&#34;:[-76.446000,-0.654500]}" id="NCID0EJ2BG" xlink:type="simple">0.6545°S, 76.4460°W</named-content></named-content>, 220-250m, 23 June 1996 (T.L. Erwin, et al.)(<named-content xmlns:xlink="http://www.w3.org/1999/xlink" content-type="dwc:institutional_code" xlink:type="simple">NMNH</named-content>: ADP136340, female paratype), Plot: t-2 sta. 9, Reserva Etnica Waorani, <named-content xmlns:xlink="http://www.w3.org/1999/xlink" content-type="dwc:verbatimCoordinates" xlink:type="simple"><named-content content-type="geo-json" specific-use="{&#34;type&#34;:&#34;Point&#34;,&#34;coordinates&#34;:[-76.451300,-0.658100]}" id="NCID0ER2BG" xlink:type="simple">0.6581°S, 76.4513°W</named-content></named-content>, 220-250m, 25 June 1996 (T.L. Erwin, et al.)(<named-content xmlns:xlink="http://www.w3.org/1999/xlink" content-type="dwc:institutional_code" xlink:type="simple">NMNH</named-content>: ADP138072, male paratype), Plot: t-2 sta. 9, Reserva Etnica Waorani, 0.6581°S, <!--PageBreak-->76.4513°W, 220-250m, 25 June 1996 (T.L. Erwin, et al.)(<named-content xmlns:xlink="http://www.w3.org/1999/xlink" content-type="dwc:institutional_code" xlink:type="simple">NMNH</named-content>: ADP138181, male paratype), Plot: t-8 sta. 3, Reserva Etnica Waorani, <named-content xmlns:xlink="http://www.w3.org/1999/xlink" content-type="dwc:verbatimCoordinates" xlink:type="simple"><named-content content-type="geo-json" specific-use="{&#34;type&#34;:&#34;Point&#34;,&#34;coordinates&#34;:[-76.440300,-0.655100]}" id="NCID0E22BG" xlink:type="simple">0.6551°S, 76.4403°W</named-content></named-content>, 220-250m, 3 October 1996 (T.L. Erwin, et al.)(<named-content xmlns:xlink="http://www.w3.org/1999/xlink" content-type="dwc:institutional_code" xlink:type="simple">NMNH</named-content>: ADP137730, male paratype), Plot: t-8 sta. 5, Reserva Etnica Waorani, <named-content xmlns:xlink="http://www.w3.org/1999/xlink" content-type="dwc:verbatimCoordinates" xlink:type="simple"><named-content content-type="geo-json" specific-use="{&#34;type&#34;:&#34;Point&#34;,&#34;coordinates&#34;:[-76.440300,-0.655100]}" id="NCID0ED3BG" xlink:type="simple">0.6551°S, 76.4403°W</named-content></named-content>, 220-250m, 3 October 1996 (T.L. Erwin, et al.)(<named-content xmlns:xlink="http://www.w3.org/1999/xlink" content-type="dwc:institutional_code" xlink:type="simple">NMNH</named-content>: ADP137914, male paratype), Plot: t-2 sta. 10, Reserva Etnica Waorani, <named-content xmlns:xlink="http://www.w3.org/1999/xlink" content-type="dwc:verbatimCoordinates" xlink:type="simple"><named-content content-type="geo-json" specific-use="{&#34;type&#34;:&#34;Point&#34;,&#34;coordinates&#34;:[-76.451300,-0.658100]}" id="NCID0EL3BG" xlink:type="simple">0.6581°S, 76.4513°W</named-content></named-content>, 220-250m, 4 October 1995 (T.L. Erwin, et al.)(<named-content xmlns:xlink="http://www.w3.org/1999/xlink" content-type="dwc:institutional_code" xlink:type="simple">NMNH</named-content>: ADP136343, female paratype), Plot: t-6 sta. 7, Reserva Etnica Waorani, <named-content xmlns:xlink="http://www.w3.org/1999/xlink" content-type="dwc:verbatimCoordinates" xlink:type="simple"><named-content content-type="geo-json" specific-use="{&#34;type&#34;:&#34;Point&#34;,&#34;coordinates&#34;:[-76.448300,-0.656100]}" id="NCID0ET3BG" xlink:type="simple">0.6561°S, 76.4483°W</named-content></named-content>, 220-250m, 6 October 1995 (T.L. Erwin, et al.)(<named-content xmlns:xlink="http://www.w3.org/1999/xlink" content-type="dwc:institutional_code" xlink:type="simple">NMNH</named-content>: ADP138547, female paratype), Plot: t-10 sta. 7, Reserva Etnica Waorani, <named-content xmlns:xlink="http://www.w3.org/1999/xlink" content-type="dwc:verbatimCoordinates" xlink:type="simple"><named-content content-type="geo-json" specific-use="{&#34;type&#34;:&#34;Point&#34;,&#34;coordinates&#34;:[-76.445300,-0.654000]}" id="NCID0E23BG" xlink:type="simple">0.6540°S, 76.4453°W</named-content></named-content>, 220-250m, 8 October 1995 (T.L. Erwin, et al.)(<named-content xmlns:xlink="http://www.w3.org/1999/xlink" content-type="dwc:institutional_code" xlink:type="simple">NMNH</named-content>: ADP138888, male paratype), Plot: t-1 sta. 4, Reserva Etnica Waorani, <named-content xmlns:xlink="http://www.w3.org/1999/xlink" content-type="dwc:verbatimCoordinates" xlink:type="simple"><named-content content-type="geo-json" specific-use="{&#34;type&#34;:&#34;Point&#34;,&#34;coordinates&#34;:[-76.452100,-0.658600]}" id="NCID0ED4BG" xlink:type="simple">0.6586°S, 76.4521°W</named-content></named-content>, 220-250m, 30 January 2006 (T.L. Erwin, et al.)(<named-content xmlns:xlink="http://www.w3.org/1999/xlink" content-type="dwc:institutional_code" xlink:type="simple">NMNH</named-content>: ADP143309, female paratype), Yasuní National Park (edge), 95.43 km E (heading 101.46°) , Coca, Erwin Harpia Plot: t-4 sta. 4, Estación de Biodiversidad Tiputini, <named-content xmlns:xlink="http://www.w3.org/1999/xlink" content-type="dwc:verbatimCoordinates" xlink:type="simple"><named-content content-type="geo-json" specific-use="{&#34;type&#34;:&#34;Point&#34;,&#34;coordinates&#34;:[-76.144300,-0.631600]}" id="NCID0EL4BG" xlink:type="simple">0.6316°S, 76.1443°W</named-content></named-content>, 208m, 30 June 1998 (T.L. Erwin, et al.)(<named-content xmlns:xlink="http://www.w3.org/1999/xlink" content-type="dwc:institutional_code" xlink:type="simple">NMNH</named-content>: ADP137461, female paratype), Plot: t-4 sta. 5, Estación de Biodiversidad Tiputini, <named-content xmlns:xlink="http://www.w3.org/1999/xlink" content-type="dwc:verbatimCoordinates" xlink:type="simple"><named-content content-type="geo-json" specific-use="{&#34;type&#34;:&#34;Point&#34;,&#34;coordinates&#34;:[-76.144300,-0.631600]}" id="NCID0ET4BG" xlink:type="simple">0.6316°S, 76.1443°W</named-content></named-content>, 208m, 24 October 1998 (T.L. Erwin, et al.)(<named-content xmlns:xlink="http://www.w3.org/1999/xlink" content-type="dwc:institutional_code" xlink:type="simple">NMNH</named-content>: ADP136691, female paratype), Plot: t-9 sta. 6, Estación de Biodiversidad Tiputini, <named-content xmlns:xlink="http://www.w3.org/1999/xlink" content-type="dwc:verbatimCoordinates" xlink:type="simple"><named-content content-type="geo-json" specific-use="{&#34;type&#34;:&#34;Point&#34;,&#34;coordinates&#34;:[-76.144300,-0.626900]}" id="NCID0E24BG" xlink:type="simple">0.6269°S, 76.1443°W</named-content></named-content>, 203m, 5 February 1999 (T.L. Erwin, et al.)(<named-content xmlns:xlink="http://www.w3.org/1999/xlink" content-type="dwc:institutional_code" xlink:type="simple">NMNH</named-content>: ADP136843, female paratype), Plot: t-6 sta. 1, Estación de Biodiversidad Tiputini, <named-content xmlns:xlink="http://www.w3.org/1999/xlink" content-type="dwc:verbatimCoordinates" xlink:type="simple"><named-content content-type="geo-json" specific-use="{&#34;type&#34;:&#34;Point&#34;,&#34;coordinates&#34;:[-76.144300,-0.629500]}" id="NCID0ED5BG" xlink:type="simple">0.6295°S, 76.1443°W</named-content></named-content>, 199m, 7 February 1999 (T.L. Erwin, et al.)(<named-content xmlns:xlink="http://www.w3.org/1999/xlink" content-type="dwc:institutional_code" xlink:type="simple">NMNH</named-content>: ADP136850, female paratype), Plot: t-4 sta. 4, Estación de Biodiversidad Tiputini, <named-content xmlns:xlink="http://www.w3.org/1999/xlink" content-type="dwc:verbatimCoordinates" xlink:type="simple"><named-content content-type="geo-json" specific-use="{&#34;type&#34;:&#34;Point&#34;,&#34;coordinates&#34;:[-76.144300,-0.631600]}" id="NCID0EL5BG" xlink:type="simple">0.6316°S, 76.1443°W</named-content></named-content>, 203m, 8 February 1999 (T.L. Erwin, et al.)(<named-content xmlns:xlink="http://www.w3.org/1999/xlink" content-type="dwc:institutional_code" xlink:type="simple">NMNH</named-content>: ADP136821, male paratype), Plot: t-4 sta. 4, Estación de Biodiversidad Tiputini, <named-content xmlns:xlink="http://www.w3.org/1999/xlink" content-type="dwc:verbatimCoordinates" xlink:type="simple"><named-content content-type="geo-json" specific-use="{&#34;type&#34;:&#34;Point&#34;,&#34;coordinates&#34;:[-76.144300,-0.631600]}" id="NCID0ET5BG" xlink:type="simple">0.6316°S, 76.1443°W</named-content></named-content>, 203m, 8 February 1999 (T.L. Erwin, et al.)(<named-content xmlns:xlink="http://www.w3.org/1999/xlink" content-type="dwc:institutional_code" xlink:type="simple">NMNH</named-content>: ADP136823, female paratype), Plot: t-4 sta. 4, Estación de Biodiversidad Tiputini, <named-content xmlns:xlink="http://www.w3.org/1999/xlink" content-type="dwc:verbatimCoordinates" xlink:type="simple"><named-content content-type="geo-json" specific-use="{&#34;type&#34;:&#34;Point&#34;,&#34;coordinates&#34;:[-76.144300,-0.631600]}" id="NCID0E25BG" xlink:type="simple">0.6316°S, 76.1443°W</named-content></named-content>, 203m, 8 February 1999 (T.L. Erwin, et al.)(<named-content xmlns:xlink="http://www.w3.org/1999/xlink" content-type="dwc:institutional_code" xlink:type="simple">NMNH</named-content>: ADP136827, male paratype), Plot: t-4 sta. 4, Estación de Biodiversidad Tiputini, <named-content xmlns:xlink="http://www.w3.org/1999/xlink" content-type="dwc:verbatimCoordinates" xlink:type="simple"><named-content content-type="geo-json" specific-use="{&#34;type&#34;:&#34;Point&#34;,&#34;coordinates&#34;:[-76.144300,-0.626900]}" id="NCID0ED6BG" xlink:type="simple">0.6269°S, 76.1443°W</named-content></named-content>, 203m, 23 October 1999 (T.L. Erwin, et al.)(<named-content xmlns:xlink="http://www.w3.org/1999/xlink" content-type="dwc:institutional_code" xlink:type="simple">NMNH</named-content>: ADP139273, male paratype), Plot: t-6 sta. 10, Estación de Biodiversidad Tiputini, <named-content xmlns:xlink="http://www.w3.org/1999/xlink" content-type="dwc:verbatimCoordinates" xlink:type="simple"><named-content content-type="geo-json" specific-use="{&#34;type&#34;:&#34;Point&#34;,&#34;coordinates&#34;:[-76.144300,-0.629500]}" id="NCID0EL6BG" xlink:type="simple">0.6295°S, 76.1443°W</named-content></named-content>, 199m, 25 October 1999 (T.L. Erwin, et al.)(<named-content xmlns:xlink="http://www.w3.org/1999/xlink" content-type="dwc:institutional_code" xlink:type="simple">NMNH</named-content>: ADP143014, male paratype), Plot: t-9 sta. 6, Estación de Biodiversidad Tiputini, <named-content xmlns:xlink="http://www.w3.org/1999/xlink" content-type="dwc:verbatimCoordinates" xlink:type="simple"><named-content content-type="geo-json" specific-use="{&#34;type&#34;:&#34;Point&#34;,&#34;coordinates&#34;:[-76.144300,-0.626900]}" id="NCID0ET6BG" xlink:type="simple">0.6269°S, 76.1443°W</named-content></named-content>, 203m, 28 October 1999 (T.L. Erwin, et al.)(<named-content xmlns:xlink="http://www.w3.org/1999/xlink" content-type="dwc:institutional_code" xlink:type="simple">NMNH</named-content>: ADP143137, male paratype), Plot: t-9 sta. 6, Estación de Biodiversidad Tiputini, <named-content xmlns:xlink="http://www.w3.org/1999/xlink" content-type="dwc:verbatimCoordinates" xlink:type="simple"><named-content content-type="geo-json" specific-use="{&#34;type&#34;:&#34;Point&#34;,&#34;coordinates&#34;:[-76.144300,-0.626900]}" id="NCID0E26BG" xlink:type="simple">0.6269°S, 76.1443°W</named-content></named-content>, 203m, 17 February 2001 (T.L. Erwin, et al.)(<named-content xmlns:xlink="http://www.w3.org/1999/xlink" content-type="dwc:institutional_code" xlink:type="simple">NMNH</named-content>: ADP143417, male paratype), Plot: t-9 sta. 6, Estación de Biodiversidad Tiputini, <named-content xmlns:xlink="http://www.w3.org/1999/xlink" content-type="dwc:verbatimCoordinates" xlink:type="simple"><named-content content-type="geo-json" specific-use="{&#34;type&#34;:&#34;Point&#34;,&#34;coordinates&#34;:[-76.144300,-0.626900]}" id="NCID0EEAAI" xlink:type="simple">0.6269°S, 76.1443°W</named-content></named-content>, 203m, 17 February 2001 (T.L. Erwin, et al.)(<named-content xmlns:xlink="http://www.w3.org/1999/xlink" content-type="dwc:institutional_code" xlink:type="simple">NMNH</named-content>: ADP143425, female paratype), Plot: t-7 sta. 10, Estación de Biodiversidad Tiputini, <named-content xmlns:xlink="http://www.w3.org/1999/xlink" content-type="dwc:verbatimCoordinates" xlink:type="simple"><named-content content-type="geo-json" specific-use="{&#34;type&#34;:&#34;Point&#34;,&#34;coordinates&#34;:[-76.144300,-0.628400]}" id="NCID0EMAAI" xlink:type="simple">0.6284°S, 76.1443°W</named-content></named-content>, 203m, 18 February 2001 (T.L. Erwin, et al.)(<named-content xmlns:xlink="http://www.w3.org/1999/xlink" content-type="dwc:institutional_code" xlink:type="simple">NMNH</named-content>: ADP143495, male paratype), Plot: t-6 sta. 9, Estación de Biodiversidad Tiputini, <named-content xmlns:xlink="http://www.w3.org/1999/xlink" content-type="dwc:verbatimCoordinates" xlink:type="simple"><named-content content-type="geo-json" specific-use="{&#34;type&#34;:&#34;Point&#34;,&#34;coordinates&#34;:[-76.144300,-0.629500]}" id="NCID0EUAAI" xlink:type="simple">0.6295°S, 76.1443°W</named-content></named-content>, 199m, 19 February 2001 (T.L. Erwin, et al.)(<named-content xmlns:xlink="http://www.w3.org/1999/xlink" content-type="dwc:institutional_code" xlink:type="simple">NMNH</named-content>: ADP139426, female paratype), Plot: t-9 sta. 6, Estación de Biodiversidad Tiputini, <named-content xmlns:xlink="http://www.w3.org/1999/xlink" content-type="dwc:verbatimCoordinates" xlink:type="simple"><named-content content-type="geo-json" specific-use="{&#34;type&#34;:&#34;Point&#34;,&#34;coordinates&#34;:[-76.144300,-0.626900]}" id="NCID0E3AAI" xlink:type="simple">0.6269°S, 76.1443°W</named-content></named-content>, 203m, 20 July 2001 (T.L. Erwin, et al.)(<named-content xmlns:xlink="http://www.w3.org/1999/xlink" content-type="dwc:institutional_code" xlink:type="simple">NMNH</named-content>: ADP143434, male paratype), Plot: t-9 sta. 6, Estación de Biodiversidad Tiputini, <named-content xmlns:xlink="http://www.w3.org/1999/xlink" content-type="dwc:verbatimCoordinates" xlink:type="simple"><named-content content-type="geo-json" specific-use="{&#34;type&#34;:&#34;Point&#34;,&#34;coordinates&#34;:[-76.144300,-0.626900]}" id="NCID0EEBAI" xlink:type="simple">0.6269°S, 76.1443°W</named-content></named-content>, 203m, 20 July 2001 (T.L. Erwin, et al.)(<named-content xmlns:xlink="http://www.w3.org/1999/xlink" content-type="dwc:institutional_code" xlink:type="simple">NMNH</named-content>: ADP143438, female paratype), Plot: t-9 sta. 7, Estación de Biodiversidad Tiputini, 0.6269°S, <!--PageBreak-->76.1443°W, 203m, 17 February 2001 (T.L. Erwin, et al.)(<named-content xmlns:xlink="http://www.w3.org/1999/xlink" content-type="dwc:institutional_code" xlink:type="simple">NMNH</named-content>: ADP142443, male paratype), Plot: t-9 sta. 9, Estación de Biodiversidad Tiputini, <named-content xmlns:xlink="http://www.w3.org/1999/xlink" content-type="dwc:verbatimCoordinates" xlink:type="simple"><named-content content-type="geo-json" specific-use="{&#34;type&#34;:&#34;Point&#34;,&#34;coordinates&#34;:[-76.144300,-0.626900]}" id="NCID0EOBAI" xlink:type="simple">0.6269°S, 76.1443°W</named-content></named-content>, 203m, 17 February 2001 (T.L. Erwin, et al.)(<named-content xmlns:xlink="http://www.w3.org/1999/xlink" content-type="dwc:institutional_code" xlink:type="simple">NMNH</named-content>: ADP143485, female paratype), <bold>Perú</bold>: Loreto, Camp Manco Capac, Río Samiria, <named-content xmlns:xlink="http://www.w3.org/1999/xlink" content-type="dwc:verbatimCoordinates" xlink:type="simple"><named-content content-type="geo-json" specific-use="{&#34;type&#34;:&#34;Point&#34;,&#34;coordinates&#34;:[-74.356500,-4.872200]}" id="NCID0EYBAI" xlink:type="simple">4.8722°S, 74.3565°W</named-content></named-content>, 106m, 30 May 1990 (T.L. Erwin, et al.)(<named-content xmlns:xlink="http://www.w3.org/1999/xlink" content-type="dwc:institutional_code" xlink:type="simple">NMNH</named-content>: ADP092186, male paratype, female paratype), 24 June 1990 (T.L. Erwin, et al.)(<named-content xmlns:xlink="http://www.w3.org/1999/xlink" content-type="dwc:institutional_code" xlink:type="simple">NMNH</named-content>: ADP066785, ADP093715, ADP093722, female paratypes), Camp Boca del Inglés, 1 km E, Hamburgo, Pacaya-Samiria National Reserve, <named-content xmlns:xlink="http://www.w3.org/1999/xlink" content-type="dwc:verbatimCoordinates" xlink:type="simple"><named-content content-type="geo-json" specific-use="{&#34;type&#34;:&#34;Point&#34;,&#34;coordinates&#34;:[-75.183300,-5.695100]}" id="NCID0EACAI" xlink:type="simple">5.6951°S, 75.1833°W</named-content></named-content> , 150m, 10 May 1990 (T.L. Erwin, et al.)(<named-content xmlns:xlink="http://www.w3.org/1999/xlink" content-type="dwc:institutional_code" xlink:type="simple">NMNH</named-content>: ADP100369, ADP100368, male paratypes), Camp Terry, Pacaya-Samiria National Reserve, <named-content xmlns:xlink="http://www.w3.org/1999/xlink" content-type="dwc:verbatimCoordinates" xlink:type="simple"><named-content content-type="geo-json" specific-use="{&#34;type&#34;:&#34;Point&#34;,&#34;coordinates&#34;:[-75.224300,-5.695100]}" id="NCID0EICAI" xlink:type="simple">5.6951°S, 75.2243°W</named-content></named-content>, 129m, 14 May 1990 (T.L. Erwin)(<named-content xmlns:xlink="http://www.w3.org/1999/xlink" content-type="dwc:institutional_code" xlink:type="simple">NMNH</named-content>: ADP093075, female paratype), Cocha Shinguito, Pacaya-Samiria National Reserve, <named-content xmlns:xlink="http://www.w3.org/1999/xlink" content-type="dwc:verbatimCoordinates" xlink:type="simple"><named-content content-type="geo-json" specific-use="{&#34;type&#34;:&#34;Point&#34;,&#34;coordinates&#34;:[-74.655400,-5.176800]}" id="NCID0EQCAI" xlink:type="simple">5.1768°S, 74.6554°W</named-content></named-content>, 111m, 24 May 1990, T.L. Erwin, et al.)(<named-content xmlns:xlink="http://www.w3.org/1999/xlink" content-type="dwc:institutional_code" xlink:type="simple">NMNH</named-content>: ADP067076, ADP067138, female paratypes), 24 May 1990, T.L. Erwin, M.G. Pogue, et al.)(<named-content xmlns:xlink="http://www.w3.org/1999/xlink" content-type="dwc:institutional_code" xlink:type="simple">NMNH</named-content>: ADP067072, ADP067099, ADP067117, male paratypes), 27 August 1991, T.L. Erwin, M.G. Pogue, et al.)(<named-content xmlns:xlink="http://www.w3.org/1999/xlink" content-type="dwc:institutional_code" xlink:type="simple">NMNH</named-content>: ADP050361, male paratype, ADP071162, female paratype), ACEER-Explornapo Camp, Río Sucusari, Río Napo, <named-content xmlns:xlink="http://www.w3.org/1999/xlink" content-type="dwc:verbatimCoordinates" xlink:type="simple"><named-content content-type="geo-json" specific-use="{&#34;type&#34;:&#34;Point&#34;,&#34;coordinates&#34;:[-72.916300,-3.259100]}" id="NCID0EYCAI" xlink:type="simple">3.2591°S, 72.9163°W</named-content></named-content>, 101m, 15 June 1992, T.L. Erwin, E Pfuno, F. Pfuno, <named-content xmlns:xlink="http://www.w3.org/1999/xlink" content-type="dwc:institutional_code" xlink:type="simple">NMNH</named-content>: ADP052710, female paratype); Madre de Dios, BIOLAT Biological Station, Río Manu, Pakitza, Manu Reserved Zone, <named-content xmlns:xlink="http://www.w3.org/1999/xlink" content-type="dwc:verbatimCoordinates" xlink:type="simple"><named-content content-type="geo-json" specific-use="{&#34;type&#34;:&#34;Point&#34;,&#34;coordinates&#34;:[-71.283000,-11.944000]}" id="NCID0EADAI" xlink:type="simple">11.9440°S, 71.2830°W</named-content></named-content>, 356m, 26 September 1991 (T.L. Erwin)(<named-content xmlns:xlink="http://www.w3.org/1999/xlink" content-type="dwc:institutional_code" xlink:type="simple">NMNH</named-content>: ADP100346, male paratype), 2 October 1991 (T.L. Erwin, M.G. Pogue)(<named-content xmlns:xlink="http://www.w3.org/1999/xlink" content-type="dwc:institutional_code" xlink:type="simple">NMNH</named-content>: ADP100348, male paratype), 6 October 1991 (T.L. Erwin, M.G. Pogue)(<named-content xmlns:xlink="http://www.w3.org/1999/xlink" content-type="dwc:institutional_code" xlink:type="simple">NMNH</named-content>: ADP100335, male paratype), Madre de Dios, BIOLAT Biological Station, Río Manu, Pakitza, Manu Reserved Zone, <named-content xmlns:xlink="http://www.w3.org/1999/xlink" content-type="dwc:verbatimCoordinates" xlink:type="simple"><named-content content-type="geo-json" specific-use="{&#34;type&#34;:&#34;Point&#34;,&#34;coordinates&#34;:[-71.283000,-11.944000]}" id="NCID0EIDAI" xlink:type="simple">11.9440°S, 71.2830°W</named-content></named-content>, 356m, 6 October 1991 (T.L. Erwin, M.G. Pogue)(<named-content xmlns:xlink="http://www.w3.org/1999/xlink" content-type="dwc:institutional_code" xlink:type="simple">NMNH</named-content>: ADP100347, female paratype), 9 October 1991 (T.L. Erwin, M.G. Pogue)(<named-content xmlns:xlink="http://www.w3.org/1999/xlink" content-type="dwc:institutional_code" xlink:type="simple">NMNH</named-content>: ADP100325, ADP100330, ADP100331, ADP100326, ADP100336, ADP100338, male paratypes; ADP100329, ADP100332, ADP100333, ADP100334, ADP100337, female paratypes), 10 October 1991 (T.L. Erwin, M.G. Pogue)(<named-content xmlns:xlink="http://www.w3.org/1999/xlink" content-type="dwc:institutional_code" xlink:type="simple">NMNH</named-content>: ADP100321, ADP100355, ADP100357, male paratypes; ADP100294, ADP100322, ADP100323, ADP100356, ADP100358, female paratypes), 14 October 1991 (T.L. Erwin, M.G. Pogue)(<named-content xmlns:xlink="http://www.w3.org/1999/xlink" content-type="dwc:institutional_code" xlink:type="simple">NMNH</named-content>: ADP100352, ADP100353, male paratypes; ADP100315, ADP100350, ADP100351, ADP100354, female paratypes), 16 October 1991 (M.G. Pogue)(<named-content xmlns:xlink="http://www.w3.org/1999/xlink" content-type="dwc:institutional_code" xlink:type="simple">NMNH</named-content>: ADP100340, ADP100342, ADP100349, ADP100298 ADP100309, ADP100311, ADP100312, ADP100316, ADP100318, ADP100319, ADP100324, ADP100327, ADP100345, male paratypes; ADP100339, ADP100320, ADP100317, ADP100328, ADP100313, ADP100314, ADP100343, ADP100307, ADP100308, ADP100344, female paratypes), 22 June 1993 (T.L. Erwin, F. Pfuno)(<named-content xmlns:xlink="http://www.w3.org/1999/xlink" content-type="dwc:institutional_code" xlink:type="simple">NMNH</named-content>: ADP100293, male paratype; ADP100295, ADP100296, ADP100299, ADP100297, female paratypes), 11 September 1988 (T.L. Erwin, B.D. Farrell)(<named-content xmlns:xlink="http://www.w3.org/1999/xlink" content-type="dwc:institutional_code" xlink:type="simple">NMNH</named-content>: ADP100306, male paratype; ADP100301, female paratype), 2 September 1989)(T.L. Erwin, B.D. Farrell, <named-content xmlns:xlink="http://www.w3.org/1999/xlink" content-type="dwc:institutional_code" xlink:type="simple">NMNH</named-content>: ADP100302, male paratype), 18 September 1989 (T.L. Erwin, B.D. Farrell)(<named-content xmlns:xlink="http://www.w3.org/1999/xlink" content-type="dwc:institutional_code" xlink:type="simple">NMNH</named-content>: ADP100304, male paratype; ADP100303, ADP100305, female paratypes), 16 March 1982 (T.L. Erwin, et al.)(<named-content xmlns:xlink="http://www.w3.org/1999/xlink" content-type="dwc:institutional_code" xlink:type="simple">NMNH</named-content>: ADP100360, male paratype; ADP100359, female paratype), 22 March 1982 (T.L. Erwin, et al.)(<named-content xmlns:xlink="http://www.w3.org/1999/xlink" content-type="dwc:institutional_code" xlink:type="simple">NMNH</named-content>: ADP100361, <!--PageBreak-->female paratype), Explorer’s Inn, 30km (air) SW, Pto. Maldonado, Reserva Río Tambopata, <named-content xmlns:xlink="http://www.w3.org/1999/xlink" content-type="dwc:verbatimCoordinates" xlink:type="simple"><named-content content-type="geo-json" specific-use="{&#34;type&#34;:&#34;Point&#34;,&#34;coordinates&#34;:[-69.293800,-12.836400]}" id="NCID0ESDAI" xlink:type="simple">12.8364°S, 69.2938°W</named-content></named-content>, 208m, 10 May 1984 (T.L. Erwin, et al.)(<named-content xmlns:xlink="http://www.w3.org/1999/xlink" content-type="dwc:institutional_code" xlink:type="simple">NMNH</named-content>: ADP100363, ADP100364, male paratypes; ADP149902, female paratype), 10 September 1984 (T.L. Erwin, et al.)(<named-content xmlns:xlink="http://www.w3.org/1999/xlink" content-type="dwc:institutional_code" xlink:type="simple">NMNH</named-content>: ADP100366, female paratype), 8 November 1983 (T.L. Erwin, et al.)(<named-content xmlns:xlink="http://www.w3.org/1999/xlink" content-type="dwc:institutional_code" xlink:type="simple">NMNH</named-content>: ADP100365, male paratype), 12 November 1983 (T.L. Erwin, et al.)(<named-content xmlns:xlink="http://www.w3.org/1999/xlink" content-type="dwc:institutional_code" xlink:type="simple">NMNH</named-content>: ADP100367, female paratype).</p></tp:treatment-sec><tp:treatment-sec sec-type="distribution" id="SECID0EXDAI"><title>Geographic distribution.</title><p>(Fig. <xref ref-type="fig" rid="F7">7</xref>). This species is currently known from the type locality in the Amazonian lowlands and at several other localities in Perú, as well as in the Yasuní region of Ecuador.</p></tp:treatment-sec><tp:treatment-sec sec-type="notes" id="SECID0EBEAI"><title>Notes.</title><p>The holotype is held in trust at <named-content xmlns:xlink="http://www.w3.org/1999/xlink" content-type="dwc:institutional_code" xlink:type="simple">NMNH</named-content> until the completion of our Cryptobatida Group studies and then will be deposited in the Museum at the Universidad Nacional Mayor de San Marcos (MUSM), Lima, Perú.</p></tp:treatment-sec><tp:treatment-sec><!--Section generated to contain objects referenced in tp:taxon-treatment.--><fig id="F1" position="float" orientation="portrait"><label>Figure 1.</label><caption><p>Digital Photo-illustrations. Habitus, dorsal aspect: <bold>A</bold> <italic><tp:taxon-name><tp:taxon-name-part taxon-name-part-type="genus" reg="Thoasia">Thoasia</tp:taxon-name-part> <tp:taxon-name-part taxon-name-part-type="species" reg="rugifrons">rugifrons</tp:taxon-name-part></tp:taxon-name></italic> Liebke, female, ADP148165 <bold>B</bold> <italic><tp:taxon-name><tp:taxon-name-part taxon-name-part-type="genus" reg="Thoasia">Thoasia</tp:taxon-name-part> <tp:taxon-name-part taxon-name-part-type="species" reg="pterosmaragdos">pterosmaragdos</tp:taxon-name-part></tp:taxon-name></italic> Aldebron &amp; Erwin, sp. n., female, ADP148174 <bold>C</bold> <italic><tp:taxon-name><tp:taxon-name-part taxon-name-part-type="genus" reg="Thoasia">Thoasia</tp:taxon-name-part> <tp:taxon-name-part taxon-name-part-type="species" reg="manu">manu</tp:taxon-name-part></tp:taxon-name></italic> Erwin &amp; Aldebron, sp. n., female, ADP100320. Scale bar: 1.00 mm.</p></caption><graphic xmlns:xlink="http://www.w3.org/1999/xlink" xlink:href="zookeys-742-057-g001.jpg" position="float" orientation="portrait" xlink:type="simple" id="oo_190687.jpg"/></fig><fig id="F2" position="float" orientation="portrait"><label>Figure 2.</label><caption><p>Digital Photo-illustrations. <bold>A</bold> Habitus, dorsal aspect: <italic><tp:taxon-name><tp:taxon-name-part taxon-name-part-type="genus" reg="Thoasia">Thoasia</tp:taxon-name-part> <tp:taxon-name-part taxon-name-part-type="species" reg="surinamensis">surinamensis</tp:taxon-name-part></tp:taxon-name></italic> Erwin &amp; Aldebron, sp. n., female, ADP112239. Scale line = 1.00 mm <bold>B</bold> Female reproductive system dorsal aspect: <italic><tp:taxon-name><tp:taxon-name-part taxon-name-part-type="genus" reg="Thoasia">Thoasia</tp:taxon-name-part> <tp:taxon-name-part taxon-name-part-type="species" reg="manu">manu</tp:taxon-name-part></tp:taxon-name></italic>, Erwin &amp; Aldebron, sp. n., ADP100301. Legend, <bold>bc</bold>, bursa copulatrix; <bold>sg</bold>, spermathecal gland; <bold>sgd</bold>, spermathecal gland duct; <bold>sp</bold>., spermatheca; <bold>lt</bold>, laterotergite; <bold>co</bold>, common oviduct; <bold>gc1</bold>, gonocoxite 1; <bold>gc2</bold>, gonocoxite 2, <bold>des</bold>, dorsal ensiform seta, <bold>b</bold>, base of gonocoxite 2; <bold>bl</bold>, blade of gonocoxite 2. Scale bar: 0.50 mm.</p></caption><graphic xmlns:xlink="http://www.w3.org/1999/xlink" xlink:href="zookeys-742-057-g002.jpg" position="float" orientation="portrait" xlink:type="simple" id="oo_190688.jpg"/></fig><fig id="F3" position="float" orientation="portrait"><label>Figure 3.</label><caption><p>Digital Photo-illustrations, male aedeagus in repose, dorsal, ventral, left lateral aspects: <bold>A</bold> <italic><tp:taxon-name><tp:taxon-name-part taxon-name-part-type="genus" reg="Thoasia">Thoasia</tp:taxon-name-part> <tp:taxon-name-part taxon-name-part-type="species" reg="rugifrons">rugifrons</tp:taxon-name-part></tp:taxon-name></italic> Liebke, ADP152522 <bold>B</bold> <italic><tp:taxon-name><tp:taxon-name-part taxon-name-part-type="genus" reg="Thoasia">Thoasia</tp:taxon-name-part> <tp:taxon-name-part taxon-name-part-type="species" reg="pterosmaragdos">pterosmaragdos</tp:taxon-name-part></tp:taxon-name></italic> Aldebron &amp; Erwin, sp. n., ADP13748 <bold>C</bold> <italic><tp:taxon-name><tp:taxon-name-part taxon-name-part-type="genus" reg="Thoasia">Thoasia</tp:taxon-name-part> <tp:taxon-name-part taxon-name-part-type="species" reg="manu">manu</tp:taxon-name-part></tp:taxon-name></italic> Erwin &amp; Aldebron, sp. n., ADP100336. Legend, <bold>lp</bold>, left paramere; <bold>rp</bold>, right paramere; <bold>pb</bold>, phallobase; <bold>bo</bold>, phallobase orifice; <bold>ps</bold>, phalloshaft; <bold>a</bold>, phalloapex; <bold>ml</bold>, median lobe. Scale bar: 0.50 mm.</p></caption><graphic xmlns:xlink="http://www.w3.org/1999/xlink" xlink:href="zookeys-742-057-g003.jpg" position="float" orientation="portrait" xlink:type="simple" id="oo_190689.jpg"/></fig><fig id="F7" position="float" orientation="portrait"><label>Figure 7.</label><caption><p>Distribution map for known localities of <italic><tp:taxon-name><tp:taxon-name-part taxon-name-part-type="genus" reg="Thoasia">Thoasia</tp:taxon-name-part></tp:taxon-name></italic> and <italic><tp:taxon-name><tp:taxon-name-part taxon-name-part-type="genus" reg="Straneotia">Straneotia</tp:taxon-name-part></tp:taxon-name></italic> species.</p></caption><graphic xmlns:xlink="http://www.w3.org/1999/xlink" xlink:href="zookeys-742-057-g007.jpg" position="float" orientation="portrait" xlink:type="simple" id="oo_190693.jpg"/></fig><app id="app1"><title>Appendix 1</title><p>Morphological measurements and ratios for adults of species of <italic><tp:taxon-name><tp:taxon-name-part taxon-name-part-type="genus" reg="Thoasia">Thoasia</tp:taxon-name-part></tp:taxon-name></italic> <xref ref-type="bibr" rid="B18">Liebke 1939</xref>. All values are in millimeters. Apparent body length (<abbrev xmlns:xlink="http://www.w3.org/1999/xlink" xlink:title="apparent body length" id="ABBRID0ENBDI" xlink:type="simple">ABL</abbrev>) and standard body length (<abbrev xmlns:xlink="http://www.w3.org/1999/xlink" xlink:title="standardized body length" id="ABBRID0ERBDI" xlink:type="simple">SBL</abbrev>) are also provided in the descriptions. Means provided for ratios are harmonic means, as we believe they better reflect the central tendency than the arithmetic mean.</p><sec sec-type="rugifrons species group" id="SECID0EVBDI"><title>
            <italic><tp:taxon-name><tp:taxon-name-part taxon-name-part-type="genus" reg="Thoasia"/><tp:taxon-name-part taxon-name-part-type="species" reg="rugifrons">rugifrons</tp:taxon-name-part></tp:taxon-name></italic> species group</title><table-wrap position="float" orientation="portrait"><label>A.</label><caption><p>
          <italic><tp:taxon-name><tp:taxon-name-part taxon-name-part-type="genus" reg="Thoasia">Thoasia</tp:taxon-name-part> <tp:taxon-name-part taxon-name-part-type="species" reg="rugifrons">rugifrons</tp:taxon-name-part></tp:taxon-name></italic> Liebke.</p></caption><table rules="all"><tbody><tr><th rowspan="2" colspan="1"/><th rowspan="1" colspan="2">Males (N = 1)</th><th rowspan="1" colspan="2">Females (N = 1)</th></tr><tr><th rowspan="1" colspan="1">Range</th><th rowspan="1" colspan="1">Measure</th><th rowspan="1" colspan="1">Range</th><th rowspan="1" colspan="1">Measure</th></tr><tr><td rowspan="1" colspan="1">Total Length (<abbrev xmlns:xlink="http://www.w3.org/1999/xlink" xlink:title="standardized body length" id="ABBRID0EXDDI" xlink:type="simple">SBL</abbrev>)</td><td rowspan="1" colspan="1"/><td rowspan="1" colspan="1">4.163</td><td rowspan="1" colspan="1"/><td rowspan="1" colspan="1">4.109</td></tr><tr><td rowspan="1" colspan="1">Maximum Width (<abbrev xmlns:xlink="http://www.w3.org/1999/xlink" xlink:title="maximum width" id="ABBRID0EMEDI" xlink:type="simple">MW</abbrev>)</td><td rowspan="1" colspan="1"/><td rowspan="1" colspan="1">1.903</td><td rowspan="1" colspan="1"/><td rowspan="1" colspan="1">1.776</td></tr><tr><td rowspan="1" colspan="1">Width of Head (HW)/Width of Left Elytron (EW)</td><td rowspan="1" colspan="1"/><td rowspan="1" colspan="1">1.025</td><td rowspan="1" colspan="1"/><td rowspan="1" colspan="1">1.060</td></tr><tr><td rowspan="1" colspan="1">Pronotum: Width (at widest part) (PW)/ Length (<abbrev xmlns:xlink="http://www.w3.org/1999/xlink" xlink:title="pronotum length" xlink:type="simple">PL</abbrev>)</td><td rowspan="1" colspan="1"/><td rowspan="1" colspan="1">1.154</td><td rowspan="1" colspan="1"/><td rowspan="1" colspan="1">1.161</td></tr><tr><td rowspan="1" colspan="1">Length of Pronotum (<abbrev xmlns:xlink="http://www.w3.org/1999/xlink" xlink:title="pronotum length" xlink:type="simple">PL</abbrev>)/ Length of Head (HL)</td><td rowspan="1" colspan="1"/><td rowspan="1" colspan="1">1.174</td><td rowspan="1" colspan="1"/><td rowspan="1" colspan="1">1.243</td></tr><tr><td rowspan="1" colspan="1">
                    <abbrev xmlns:xlink="http://www.w3.org/1999/xlink" xlink:title="apparent body length" id="ABBRID0ERGDI" xlink:type="simple">ABL</abbrev>
                  </td><td rowspan="1" colspan="1"/><td rowspan="1" colspan="1">4.550</td><td rowspan="1" colspan="1"/><td rowspan="1" colspan="1">4.300</td></tr></tbody></table></table-wrap><table-wrap position="float" orientation="portrait"><label>B.</label><caption><p>
          <italic><tp:taxon-name><tp:taxon-name-part taxon-name-part-type="genus" reg="Thoasia">Thoasia</tp:taxon-name-part> <tp:taxon-name-part taxon-name-part-type="species" reg="surinamensis">surinamensis</tp:taxon-name-part></tp:taxon-name></italic> Erwin &amp; Aldebron, sp.n.</p></caption><table rules="all"><tbody><tr><td rowspan="2" colspan="1"/><td rowspan="1" colspan="2">
              <bold>Males (N = 0)</bold>
            </td><td rowspan="1" colspan="2">
              <bold>Females (N = 1)</bold>
            </td></tr><tr><td rowspan="1" colspan="1">
              <bold>Range</bold>
            </td><td rowspan="1" colspan="1">
              <bold>Mean</bold>
            </td><td rowspan="1" colspan="1">
              <bold>Range</bold>
            </td><td rowspan="1" colspan="1">
              <bold>Measure</bold>
            </td></tr><tr><td rowspan="1" colspan="1">Total Length (<abbrev xmlns:xlink="http://www.w3.org/1999/xlink" xlink:title="standardized body length" id="ABBRID0EGJDI" xlink:type="simple">SBL</abbrev>)</td><td rowspan="1" colspan="1"/><td rowspan="1" colspan="1"/><td rowspan="1" colspan="1"/><td rowspan="1" colspan="1">4.116</td></tr><tr><td rowspan="1" colspan="1">Maximum Width</td><td rowspan="1" colspan="1"/><td rowspan="1" colspan="1"/><td rowspan="1" colspan="1"/><td rowspan="1" colspan="1">1.852</td></tr><tr><td rowspan="1" colspan="1">Width of Head/Width of Left Elytron</td><td rowspan="1" colspan="1"/><td rowspan="1" colspan="1"/><td rowspan="1" colspan="1"/><td rowspan="1" colspan="1">1.013</td></tr><tr><td rowspan="1" colspan="1">Pronotum: Width (at widest part)/ Length</td><td rowspan="1" colspan="1"/><td rowspan="1" colspan="1"/><td rowspan="1" colspan="1"/><td rowspan="1" colspan="1">1.076</td></tr><tr><td rowspan="1" colspan="1">Length of Pronotum/ Length of Head</td><td rowspan="1" colspan="1"/><td rowspan="1" colspan="1"/><td rowspan="1" colspan="1"/><td rowspan="1" colspan="1">1.236</td></tr><tr><td rowspan="1" colspan="1">
                    <abbrev xmlns:xlink="http://www.w3.org/1999/xlink" xlink:title="apparent body length" id="ABBRID0E2LDI" xlink:type="simple">ABL</abbrev>
                  </td><td rowspan="1" colspan="1"/><td rowspan="1" colspan="1"/><td rowspan="1" colspan="1"/><td rowspan="1" colspan="1">4.72</td></tr></tbody></table></table-wrap><table-wrap position="float" orientation="portrait"><label>C.</label><caption><p>
          <italic><tp:taxon-name><tp:taxon-name-part taxon-name-part-type="genus" reg="Thoasia">Thoasia</tp:taxon-name-part> <tp:taxon-name-part taxon-name-part-type="species" reg="pterosmaragdos">pterosmaragdos</tp:taxon-name-part></tp:taxon-name></italic> Aldebron &amp; Erwin, sp.n.</p></caption><table rules="all"><tbody><tr><th rowspan="2" colspan="1"/><th rowspan="1" colspan="2">Males (N = 2)</th><th rowspan="1" colspan="2">Females (N = 1)</th></tr><tr><th rowspan="1" colspan="1">Range</th><th rowspan="1" colspan="1">Mean</th><th rowspan="1" colspan="1">Range</th><th rowspan="1" colspan="1">Measure</th></tr><tr><td rowspan="1" colspan="1">Total Length (<abbrev xmlns:xlink="http://www.w3.org/1999/xlink" xlink:title="standardized body length" id="ABBRID0E5NDI" xlink:type="simple">SBL</abbrev>)</td><td rowspan="1" colspan="1">4.208–4.349</td><td rowspan="1" colspan="1">4.279</td><td rowspan="1" colspan="1"/><td rowspan="1" colspan="1">4.388</td></tr><tr><td rowspan="1" colspan="1">Maximum Width</td><td rowspan="1" colspan="1">2.02–2.018</td><td rowspan="1" colspan="1">2.019</td><td rowspan="1" colspan="1"/><td rowspan="1" colspan="1">2.110</td></tr><tr><td rowspan="1" colspan="1">Width of Head/Width of Left Elytron</td><td rowspan="1" colspan="1">0.977–0.996</td><td rowspan="1" colspan="1">0.987</td><td rowspan="1" colspan="1"/><td rowspan="1" colspan="1">0.922</td></tr><tr><td rowspan="1" colspan="1">Pronotum: Width (at widest part)/ Length</td><td rowspan="1" colspan="1">1.233–1.254</td><td rowspan="1" colspan="1">1.243</td><td rowspan="1" colspan="1"/><td rowspan="1" colspan="1">1.172</td></tr><tr><td rowspan="1" colspan="1">Length of Pronotum/ Length of Head</td><td rowspan="1" colspan="1">1.209–1.228</td><td rowspan="1" colspan="1">1.219</td><td rowspan="1" colspan="1"/><td rowspan="1" colspan="1">1.248</td></tr><tr><td rowspan="1" colspan="1">
                    <abbrev xmlns:xlink="http://www.w3.org/1999/xlink" xlink:title="apparent body length" id="ABBRID0ETQDI" xlink:type="simple">ABL</abbrev>
                  </td><td rowspan="1" colspan="1">4.970–5.070</td><td rowspan="1" colspan="1">5.020</td><td rowspan="1" colspan="1"/><td rowspan="1" colspan="1">5.110</td></tr></tbody></table></table-wrap><!--PageBreak--></sec><sec sec-type="manu species group" id="SECID0EERDI"><title>
            <italic><tp:taxon-name><tp:taxon-name-part taxon-name-part-type="genus" reg="Thoasia"/><tp:taxon-name-part taxon-name-part-type="species" reg="manu">manu</tp:taxon-name-part></tp:taxon-name></italic> species group</title><table-wrap position="float" orientation="portrait"><label>A.</label><caption><p>
          <italic><tp:taxon-name><tp:taxon-name-part taxon-name-part-type="genus" reg="Thoasia">Thoasia</tp:taxon-name-part> <tp:taxon-name-part taxon-name-part-type="species" reg="manu">manu</tp:taxon-name-part></tp:taxon-name></italic> Erwin &amp; Aldebron, sp.n.</p></caption><table rules="all"><tbody><tr><th rowspan="2" colspan="1"/><th rowspan="1" colspan="2">Males (N = 14)</th><th rowspan="1" colspan="2">Females (N = 19)</th></tr><tr><th rowspan="1" colspan="1">Range</th><th rowspan="1" colspan="1">Mean</th><th rowspan="1" colspan="1">Range</th><th rowspan="1" colspan="1">Mean</th></tr><tr><td rowspan="1" colspan="1">Total Length (<abbrev xmlns:xlink="http://www.w3.org/1999/xlink" xlink:title="standardized body length" id="ABBRID0EGTDI" xlink:type="simple">SBL</abbrev>)</td><td rowspan="1" colspan="1">3.911–4.513</td><td rowspan="1" colspan="1">4.218</td><td rowspan="1" colspan="1">4.068–4.747</td><td rowspan="1" colspan="1">4.441</td></tr><tr><td rowspan="1" colspan="1">Maximum Width</td><td rowspan="1" colspan="1">1.889–2.286</td><td rowspan="1" colspan="1">2.052</td><td rowspan="1" colspan="1">1.833–2.332</td><td rowspan="1" colspan="1">2.132</td></tr><tr><td rowspan="1" colspan="1">Width of Head/Width of Left Elytron</td><td rowspan="1" colspan="1">0.857–1.012</td><td rowspan="1" colspan="1">0.965</td><td rowspan="1" colspan="1">0.883–1.101</td><td rowspan="1" colspan="1">0.966</td></tr><tr><td rowspan="1" colspan="1">Pronotum: Width (at widest part)/ Length</td><td rowspan="1" colspan="1">1.149–1.404</td><td rowspan="1" colspan="1">1.243</td><td rowspan="1" colspan="1">1.151–1.399</td><td rowspan="1" colspan="1">1.247</td></tr><tr><td rowspan="1" colspan="1">Length of Pronotum/ Length of Head</td><td rowspan="1" colspan="1">1.224–1.388</td><td rowspan="1" colspan="1">1.275</td><td rowspan="1" colspan="1">1.161–1.464</td><td rowspan="1" colspan="1">1.288</td></tr><tr><td rowspan="1" colspan="1">
                    <abbrev xmlns:xlink="http://www.w3.org/1999/xlink" xlink:title="apparent body length" id="ABBRID0E2VDI" xlink:type="simple">ABL</abbrev>
                  </td><td rowspan="1" colspan="1">4.420–5.010</td><td rowspan="1" colspan="1">4.715</td><td rowspan="1" colspan="1">4.640–5.220</td><td rowspan="1" colspan="1">4.930</td></tr></tbody></table></table-wrap></sec></app></tp:treatment-sec><ref-list><ref id="B18"><mixed-citation xmlns:xlink="http://www.w3.org/1999/xlink" xlink:type="simple">
          <person-group><name name-style="western"><surname>Liebke</surname><given-names>M</given-names></name></person-group> (<year>1939</year>) <article-title>Neue Laufkäfer. Festschrift zum 60. Geburtstage von Profesor Dr.</article-title> <source>Embrik Strand</source> <volume>5</volume>: <fpage>91</fpage>–<lpage>130</lpage>.</mixed-citation></ref></ref-list></tp:taxon-treatment>
