# Supplementary material for: Neotropical Thoasia Liebke, 1939 and Straneotia Mateu, 1961 of the Cryptobatida group, subtribe Agrina: Taxonomic revisions with notes on their ways of life (Insecta, Coleoptera, Carabidae, Lebiini)
Source: Zookeys. 2018 Mar 12;(742):57–90. doi: 10.3897/zookeys.742.22900 (PMC5904565; doi:10.3897/zookeys.742.22900)
Supplement: XML Treatment for Straneotia [file zookeys.742.22900-treatment6.xml]

<!DOCTYPE tp:taxon-treatment
  PUBLIC "-//TaxonX//DTD Taxonomic Treatment Publishing DTD v0 20100105//EN" "tax-treatment-NSO.dtd">
<tp:taxon-treatment xmlns:tp="http://www.plazi.org/taxpub"><tp:treatment-meta><kwd-group><label>Taxon classification</label><kwd><named-content xmlns:xlink="http://www.w3.org/1999/xlink" content-type="kingdom">Animalia</named-content></kwd><kwd><named-content xmlns:xlink="http://www.w3.org/1999/xlink" content-type="order">Coleoptera</named-content></kwd><kwd><named-content xmlns:xlink="http://www.w3.org/1999/xlink" content-type="family">Carabidae</named-content></kwd></kwd-group><mixed-citation publication-type="journal"><person-group><name><surname>Erwin</surname><given-names>Terry L.</given-names></name><name><surname>Aldebron</surname><given-names>Charlotte</given-names></name></person-group><article-title>Neotropical <italic><tp:taxon-name><tp:taxon-name-part taxon-name-part-type="genus" reg="Thoasia">Thoasia</tp:taxon-name-part></tp:taxon-name></italic> Liebke, 1939 and <italic><tp:taxon-name><tp:taxon-name-part taxon-name-part-type="genus" reg="Straneotia">Straneotia</tp:taxon-name-part></tp:taxon-name></italic> Mateu, 1961 of the Cryptobatida group, subtribe <tp:taxon-name><tp:taxon-name-part taxon-name-part-type="subtribe">Agrina</tp:taxon-name-part></tp:taxon-name>: Taxonomic revisions with notes on their ways of life (<tp:taxon-name><tp:taxon-name-part taxon-name-part-type="class">Insecta</tp:taxon-name-part></tp:taxon-name>, <tp:taxon-name><tp:taxon-name-part taxon-name-part-type="order">Coleoptera</tp:taxon-name-part></tp:taxon-name>, <tp:taxon-name><tp:taxon-name-part taxon-name-part-type="family">Carabidae</tp:taxon-name-part></tp:taxon-name>, <tp:taxon-name><tp:taxon-name-part taxon-name-part-type="tribe">Lebiini</tp:taxon-name-part></tp:taxon-name>)</article-title><source>Zookeys</source><day>12</day><month>3</month><year>2018</year><volume>2018</volume><issue>742</issue><fpage>57</fpage><lpage>90</lpage><pub-id pub-id-type="doi">10.3897/zookeys.742.22900</pub-id></mixed-citation></tp:treatment-meta><tp:nomenclature><tp:taxon-name>
            <tp:taxon-name-part taxon-name-part-type="genus" reg="Straneotia">Straneotia</tp:taxon-name-part>
          </tp:taxon-name><tp:taxon-authority>Mateu, 1961</tp:taxon-authority><xref ref-type="fig" rid="F4">Slim arboreal carabid beetles Figs 4</xref><xref ref-type="fig" rid="F5">, 5</xref><xref ref-type="fig" rid="F6">, 6</xref><xref ref-type="fig" rid="F7">, 7</xref><!--PageBreak--><tp:nomenclature-citation-list><tp:nomenclature-citation><tp:taxon-name>
                <tp:taxon-name-part taxon-name-part-type="genus" reg="Straneotia">Straneotia</tp:taxon-name-part>
              </tp:taxon-name><comment>Mateu, 1961:165.</comment></tp:nomenclature-citation></tp:nomenclature-citation-list></tp:nomenclature><tp:treatment-sec sec-type="type species" id="SECID0ENGAI"><title>Type species.</title><p>
            <italic><tp:taxon-name><tp:taxon-name-part taxon-name-part-type="genus" reg="Straneotia">Straneotia</tp:taxon-name-part> <tp:taxon-name-part taxon-name-part-type="species" reg="freyi">freyi</tp:taxon-name-part></tp:taxon-name></italic> Mateu, 1961, by original designation. Type locality. <bold>Brazil</bold>, Pará, Belém. The specimen is not in the Naturhistorisches Museum in Basel (G. Frey collection) as stated by Mateu, nor is it in the Muséum national d’Histoire naturelle, Paris (MHNP) where Mateu’s collection was deposited after his death.</p></tp:treatment-sec><tp:treatment-sec sec-type="diagnosis" id="SECID0EAHAI"><title>Diagnosis.</title><p>(cf. Figs <xref ref-type="fig" rid="F4">4</xref>–<xref ref-type="fig" rid="F6">6</xref>). Neck markedly broad, as wide as prothorax across apex of pronotum between lateral angles; eyes either somewhat flat, barely protruding beyond head outline, or moderately produced; frons flat, subtly rugose. Prothorax markedly narrow, barely wider than head; sides of pronotum narrowly reflexed throughout, cylindrical, hind angles subtly flared. Elytron at basal third very slightly transversely depressed, surface even, with slightly convex interval and striato-micropunctate interneurs. Flight wings clear. Basitarsus of mid and hind legs markedly elongate, coequal to length of tarsomeres 2–5. Male with two rows of adhesive setae on venter of tarsomeres 1–3; endophallus with flagellum; flagellum often extruded at apex; male with one pair of setae on sternum VI, females with two pairs.</p><fig id="F4" position="float" orientation="portrait"><label>Figure 4.</label><caption><p>Digital Photo-illustrations. Habitus, dorsal aspect. <bold>A</bold> <italic><tp:taxon-name><tp:taxon-name-part taxon-name-part-type="genus" reg="Straneotia">Straneotia</tp:taxon-name-part> <tp:taxon-name-part taxon-name-part-type="species" reg="cylindroceps">cylindroceps</tp:taxon-name-part></tp:taxon-name></italic> Erwin &amp; Aldebron, sp. n., female, ADP100396 <bold>B</bold> <italic><tp:taxon-name><tp:taxon-name-part taxon-name-part-type="genus" reg="Straneotia">Straneotia</tp:taxon-name-part> <tp:taxon-name-part taxon-name-part-type="species" reg="moi">moi</tp:taxon-name-part></tp:taxon-name></italic> Aldebron &amp; Erwin, sp. n., female, ADP141236 <bold>C</bold> <italic><tp:taxon-name><tp:taxon-name-part taxon-name-part-type="genus" reg="Straneotia">Straneotia</tp:taxon-name-part> <tp:taxon-name-part taxon-name-part-type="species" reg="confundis">confundis</tp:taxon-name-part></tp:taxon-name></italic> Aldebron &amp; Erwin, sp. n., male, ADP152452 <bold>D</bold> <italic><tp:taxon-name><tp:taxon-name-part taxon-name-part-type="genus" reg="Straneotia">Straneotia</tp:taxon-name-part> <tp:taxon-name-part taxon-name-part-type="species" reg="amazonica">amazonica</tp:taxon-name-part></tp:taxon-name></italic> Mateu, Holotype female. Scale bar: 1.00 mm (<bold>A–C</bold>); <abbrev xmlns:xlink="http://www.w3.org/1999/xlink" xlink:title="apparent body length" id="ABBRID0EMJAI" xlink:type="simple">ABL</abbrev> = 5.5mm (<bold>D</bold>).</p></caption><graphic xmlns:xlink="http://www.w3.org/1999/xlink" xlink:href="zookeys-742-057-g004.jpg" position="float" orientation="portrait" xlink:type="simple" id="oo_190690.jpg"/></fig></tp:treatment-sec><tp:treatment-sec sec-type="Dispersal potential" id="SECID0EXJAI"><title>Dispersal potential.</title><p>The wings are fully developed in adults of all known species, thus it is likely these beetles are moderate to strong flyers.</p></tp:treatment-sec><tp:treatment-sec sec-type="distribution" id="SECID0E3JAI"><title>Geographic distribution.</title><p>A rare Neotropical genus known from Brazil, Ecuador, and French Guiana.</p></tp:treatment-sec><tp:treatment-sec sec-type="Ways of life" id="SECID0EBKAI"><title>Ways of life.</title><p>Little is known about the species in this genus and that which is stated here is new. The newly collected specimens reported here were fogged from the canopy of rainforest trees.</p><!--PageBreak--><!--PageBreak--></tp:treatment-sec><tp:treatment-sec sec-type="Included species" id="SECID0EIKAI"><title>Included species.</title><p>The species list below, as well as the arrangement of descriptions that follows is ordered alphabetically within two species groups.</p><sec sec-type="amazonica species group" id="SECID0ENKAI"><title>
              <italic>amazonica</italic> species group</title><p>
              <italic><tp:taxon-name><tp:taxon-name-part taxon-name-part-type="genus" reg="Straneotia">S.</tp:taxon-name-part> <tp:taxon-name-part taxon-name-part-type="species" reg="amazonica">amazonica</tp:taxon-name-part></tp:taxon-name></italic> <xref ref-type="bibr" rid="B20">Mateu 1961</xref>, Brazil,</p><p>
              <italic><tp:taxon-name><tp:taxon-name-part taxon-name-part-type="genus" reg="Straneotia">S.</tp:taxon-name-part> <tp:taxon-name-part taxon-name-part-type="species" reg="confundis">confundis</tp:taxon-name-part></tp:taxon-name></italic> Aldebron &amp; Erwin, <bold>sp. n.</bold>, Ecuador</p></sec><sec sec-type="freyi species group" id="SECID0EULAI"><title>
              <italic><tp:taxon-name><tp:taxon-name-part taxon-name-part-type="genus" reg="Straneotia"/><tp:taxon-name-part taxon-name-part-type="species" reg="freyi">freyi</tp:taxon-name-part></tp:taxon-name></italic> species group</title><p>
              <italic><tp:taxon-name><tp:taxon-name-part taxon-name-part-type="genus" reg="Straneotia">S.</tp:taxon-name-part> <tp:taxon-name-part taxon-name-part-type="species" reg="cylindroceps">cylindroceps</tp:taxon-name-part></tp:taxon-name></italic> Erwin &amp; Aldebron, <bold>sp. n.</bold>, French Guiana</p><p>
              <italic><tp:taxon-name><tp:taxon-name-part taxon-name-part-type="genus" reg="Straneotia">S.</tp:taxon-name-part> <tp:taxon-name-part taxon-name-part-type="species" reg="freyi">freyi</tp:taxon-name-part></tp:taxon-name></italic> Mateu, 1961, Brazil</p><p>
              <italic><tp:taxon-name><tp:taxon-name-part taxon-name-part-type="genus" reg="Straneotia">S.</tp:taxon-name-part> <tp:taxon-name-part taxon-name-part-type="species" reg="moi">moi</tp:taxon-name-part></tp:taxon-name></italic> Aldebron &amp; Erwin, <bold>sp. n.</bold>, Ecuador</p></sec><sec sec-type="Key to the species of Straneotia Mateu, 1961" id="SECID0EONAI"><title>Key to the species of <italic><tp:taxon-name><tp:taxon-name-part taxon-name-part-type="genus" reg="Straneotia">Straneotia</tp:taxon-name-part></tp:taxon-name></italic> Mateu, 1961</title><table-wrap content-type="key" position="anchor" orientation="portrait"><table rules="all"><tbody><tr><td rowspan="1" colspan="1">1</td><td rowspan="1" colspan="1">Adults with head normal with hemispherical eyes and short angulate gena to a broad neck</td><td rowspan="1" colspan="1">
                      <bold>2</bold>
                    </td></tr><tr><td rowspan="1" colspan="1">1’</td><td rowspan="1" colspan="1">Adults with head elongate and eyes somewhat flattened</td><td rowspan="1" colspan="1">
                      <bold>3</bold>
                    </td></tr><tr><td rowspan="1" colspan="1">2(1)</td><td rowspan="1" colspan="1">Adults with pronotal base at least as broad as widest point</td><td rowspan="1" colspan="1">
                      <bold><italic><tp:taxon-name><tp:taxon-name-part taxon-name-part-type="genus" reg="Straneotia">S.</tp:taxon-name-part> <tp:taxon-name-part taxon-name-part-type="species" reg="confundis">confundis</tp:taxon-name-part></tp:taxon-name></italic> , sp. n.</bold>
                    </td></tr><tr><td rowspan="1" colspan="1">2’</td><td rowspan="1" colspan="1">Adults with pronotal base narrowing behind anterior pair of lateral setae</td><td rowspan="1" colspan="1">
                      <bold><italic><tp:taxon-name><tp:taxon-name-part taxon-name-part-type="genus" reg="Straneotia">S.</tp:taxon-name-part> <tp:taxon-name-part taxon-name-part-type="species" reg="amazonica">amazonica</tp:taxon-name-part></tp:taxon-name></italic> Mateu</bold>
                    </td></tr><tr><td rowspan="1" colspan="1">3(1’)</td><td rowspan="1" colspan="1">Head behind eye about 3 times length of eye</td><td rowspan="1" colspan="1">
                      <bold>4</bold>
                    </td></tr><tr><td rowspan="1" colspan="1">3’</td><td rowspan="1" colspan="1">Head behind eye about 1.2 times length of eye</td><td rowspan="1" colspan="1">
                      <bold><italic><tp:taxon-name><tp:taxon-name-part taxon-name-part-type="genus" reg="Straneotia">S.</tp:taxon-name-part> <tp:taxon-name-part taxon-name-part-type="species" reg="cylindroceps">cylindroceps</tp:taxon-name-part></tp:taxon-name></italic> , sp. n.</bold>
                    </td></tr><tr><td rowspan="1" colspan="1">4(3)</td><td rowspan="1" colspan="1">Adults with pronotal base much wider than apex, pronotum not appearing tubular; ligula with setal pores separated by at least the width of their diameter</td><td rowspan="1" colspan="1">
                      <bold><italic><tp:taxon-name><tp:taxon-name-part taxon-name-part-type="genus" reg="Straneotia">S.</tp:taxon-name-part> <tp:taxon-name-part taxon-name-part-type="species" reg="freyi">freyi</tp:taxon-name-part></tp:taxon-name></italic> Mateu</bold>
                    </td></tr><tr><td rowspan="1" colspan="1">4’</td><td rowspan="1" colspan="1">Adults with pronotal base about subequal in width with that of apex, pronotum appearing tubular; ligula with setal pores close-spaced</td><td rowspan="1" colspan="1">
                      <bold><italic><tp:taxon-name><tp:taxon-name-part taxon-name-part-type="genus" reg="Straneotia">S.</tp:taxon-name-part> <tp:taxon-name-part taxon-name-part-type="species" reg="moi">moi</tp:taxon-name-part></tp:taxon-name></italic> , sp. n.</bold>
                    </td></tr></tbody></table></table-wrap></sec></tp:treatment-sec><tp:treatment-sec><!--Section generated to contain objects referenced in tp:taxon-treatment.--><fig id="F5" position="float" orientation="portrait"><label>Figure 5.</label><caption><p>Illustrations from the orginal descriptions by <xref ref-type="bibr" rid="B20">Mateu (1961)</xref>. Habitus, dorsal aspect. <bold>A</bold> <italic><tp:taxon-name><tp:taxon-name-part taxon-name-part-type="genus" reg="Straneotia">Straneotia</tp:taxon-name-part> <tp:taxon-name-part taxon-name-part-type="species" reg="freyi">freyi</tp:taxon-name-part></tp:taxon-name></italic> Mateu, female; Ligula and labial palpi, ventral aspect <bold>B</bold> <italic><tp:taxon-name><tp:taxon-name-part taxon-name-part-type="genus" reg="Straneotia">Straneotia</tp:taxon-name-part> <tp:taxon-name-part taxon-name-part-type="species" reg="freyi">freyi</tp:taxon-name-part></tp:taxon-name></italic> Mateu, female <bold>C</bold> Stylomeres 1 and 2, dorsal aspect. <italic><tp:taxon-name><tp:taxon-name-part taxon-name-part-type="genus" reg="Straneotia">Straneotia</tp:taxon-name-part> <tp:taxon-name-part taxon-name-part-type="species" reg="freyi">freyi</tp:taxon-name-part></tp:taxon-name></italic> Mateu, female <bold>D</bold> Head and pronotum, dorsal aspect. <italic><tp:taxon-name><tp:taxon-name-part taxon-name-part-type="genus" reg="Straneotia">Straneotia</tp:taxon-name-part> <tp:taxon-name-part taxon-name-part-type="species" reg="amazonica">amazonica</tp:taxon-name-part></tp:taxon-name></italic> Mateu, female.</p></caption><graphic xmlns:xlink="http://www.w3.org/1999/xlink" xlink:href="zookeys-742-057-g005.jpg" position="float" orientation="portrait" xlink:type="simple" id="oo_190691.jpg"/></fig><fig id="F6" position="float" orientation="portrait"><label>Figure 6.</label><caption><p>Digital Photo-illustrations. <bold>A</bold> Female reproductive and defence systems, dorsal aspect: <italic><tp:taxon-name><tp:taxon-name-part taxon-name-part-type="genus" reg="Straneotia">Straneotia</tp:taxon-name-part> <tp:taxon-name-part taxon-name-part-type="species" reg="cylindroceps">cylindroceps</tp:taxon-name-part></tp:taxon-name></italic> Erwin &amp; Aldebron, sp. n., ADP100396 (see Fig. <xref ref-type="fig" rid="F2">2</xref> references to female system; defense gland (<bold>gldr</bold>); <bold>cc</bold> accessory gland; <bold>ed</bold> efferent duct.). <bold>B</bold> Male aedeagus in repose, dorsal, ventral, left lateral aspects: <italic><tp:taxon-name><tp:taxon-name-part taxon-name-part-type="genus" reg="Straneotia">Straneotia</tp:taxon-name-part> <tp:taxon-name-part taxon-name-part-type="species" reg="confundis">confundis</tp:taxon-name-part></tp:taxon-name></italic> Aldebron &amp; Erwin, sp. n., ADP152452. Legend, fl, flagellum. Scale bar: 0.50 mm.</p></caption><graphic xmlns:xlink="http://www.w3.org/1999/xlink" xlink:href="zookeys-742-057-g006.jpg" position="float" orientation="portrait" xlink:type="simple" id="oo_190692.jpg"/></fig><fig id="F2" position="float" orientation="portrait"><label>Figure 2.</label><caption><p>Digital Photo-illustrations. <bold>A</bold> Habitus, dorsal aspect: <italic><tp:taxon-name><tp:taxon-name-part taxon-name-part-type="genus" reg="Thoasia">Thoasia</tp:taxon-name-part> <tp:taxon-name-part taxon-name-part-type="species" reg="surinamensis">surinamensis</tp:taxon-name-part></tp:taxon-name></italic> Erwin &amp; Aldebron, sp. n., female, ADP112239. Scale line = 1.00 mm <bold>B</bold> Female reproductive system dorsal aspect: <italic><tp:taxon-name><tp:taxon-name-part taxon-name-part-type="genus" reg="Thoasia">Thoasia</tp:taxon-name-part> <tp:taxon-name-part taxon-name-part-type="species" reg="manu">manu</tp:taxon-name-part></tp:taxon-name></italic>, Erwin &amp; Aldebron, sp. n., ADP100301. Legend, <bold>bc</bold>, bursa copulatrix; <bold>sg</bold>, spermathecal gland; <bold>sgd</bold>, spermathecal gland duct; <bold>sp</bold>., spermatheca; <bold>lt</bold>, laterotergite; <bold>co</bold>, common oviduct; <bold>gc1</bold>, gonocoxite 1; <bold>gc2</bold>, gonocoxite 2, <bold>des</bold>, dorsal ensiform seta, <bold>b</bold>, base of gonocoxite 2; <bold>bl</bold>, blade of gonocoxite 2. Scale bar: 0.50 mm.</p></caption><graphic xmlns:xlink="http://www.w3.org/1999/xlink" xlink:href="zookeys-742-057-g002.jpg" position="float" orientation="portrait" xlink:type="simple" id="oo_190688.jpg"/></fig><fig id="F7" position="float" orientation="portrait"><label>Figure 7.</label><caption><p>Distribution map for known localities of <italic><tp:taxon-name><tp:taxon-name-part taxon-name-part-type="genus" reg="Thoasia">Thoasia</tp:taxon-name-part></tp:taxon-name></italic> and <italic><tp:taxon-name><tp:taxon-name-part taxon-name-part-type="genus" reg="Straneotia">Straneotia</tp:taxon-name-part></tp:taxon-name></italic> species.</p></caption><graphic xmlns:xlink="http://www.w3.org/1999/xlink" xlink:href="zookeys-742-057-g007.jpg" position="float" orientation="portrait" xlink:type="simple" id="oo_190693.jpg"/></fig></tp:treatment-sec><ref-list><ref id="B20"><mixed-citation xmlns:xlink="http://www.w3.org/1999/xlink" xlink:type="simple">
          <person-group><name name-style="western"><surname>Mateu</surname><given-names>J</given-names></name></person-group> (<year>1961</year>) <article-title>Sexta nota sobre los <tp:taxon-name>Lebiidae</tp:taxon-name> neotropicales (Coleópteros - Carábidos).</article-title> <source>Estratto dagli annali del Museo Civico di Storia Naturale di Genova</source> <volume>72</volume>: <fpage>161</fpage>–<lpage>178</lpage>.</mixed-citation></ref></ref-list></tp:taxon-treatment>
