# Supplementary material for: Neotropical Thoasia Liebke, 1939 and Straneotia Mateu, 1961 of the Cryptobatida group, subtribe Agrina: Taxonomic revisions with notes on their ways of life (Insecta, Coleoptera, Carabidae, Lebiini)
Source: Zookeys. 2018 Mar 12;(742):57–90. doi: 10.3897/zookeys.742.22900 (PMC5904565; doi:10.3897/zookeys.742.22900)
Supplement: XML Treatment for Straneotia amazonica [file zookeys.742.22900-treatment7.xml]

<!DOCTYPE tp:taxon-treatment
  PUBLIC "-//TaxonX//DTD Taxonomic Treatment Publishing DTD v0 20100105//EN" "tax-treatment-NSO.dtd">
<tp:taxon-treatment xmlns:tp="http://www.plazi.org/taxpub"><tp:treatment-meta><kwd-group><label>Taxon classification</label><kwd><named-content xmlns:xlink="http://www.w3.org/1999/xlink" content-type="kingdom">Animalia</named-content></kwd><kwd><named-content xmlns:xlink="http://www.w3.org/1999/xlink" content-type="order">Coleoptera</named-content></kwd><kwd><named-content xmlns:xlink="http://www.w3.org/1999/xlink" content-type="family">Carabidae</named-content></kwd></kwd-group><mixed-citation publication-type="journal"><person-group><name><surname>Erwin</surname><given-names>Terry L.</given-names></name><name><surname>Aldebron</surname><given-names>Charlotte</given-names></name></person-group><article-title>Neotropical <italic><tp:taxon-name><tp:taxon-name-part taxon-name-part-type="genus" reg="Thoasia">Thoasia</tp:taxon-name-part></tp:taxon-name></italic> Liebke, 1939 and <italic><tp:taxon-name><tp:taxon-name-part taxon-name-part-type="genus" reg="Straneotia">Straneotia</tp:taxon-name-part></tp:taxon-name></italic> Mateu, 1961 of the Cryptobatida group, subtribe <tp:taxon-name><tp:taxon-name-part taxon-name-part-type="subtribe">Agrina</tp:taxon-name-part></tp:taxon-name>: Taxonomic revisions with notes on their ways of life (<tp:taxon-name><tp:taxon-name-part taxon-name-part-type="class">Insecta</tp:taxon-name-part></tp:taxon-name>, <tp:taxon-name><tp:taxon-name-part taxon-name-part-type="order">Coleoptera</tp:taxon-name-part></tp:taxon-name>, <tp:taxon-name><tp:taxon-name-part taxon-name-part-type="family">Carabidae</tp:taxon-name-part></tp:taxon-name>, <tp:taxon-name><tp:taxon-name-part taxon-name-part-type="tribe">Lebiini</tp:taxon-name-part></tp:taxon-name>)</article-title><source>Zookeys</source><day>12</day><month>3</month><year>2018</year><volume>2018</volume><issue>742</issue><fpage>57</fpage><lpage>90</lpage><pub-id pub-id-type="doi">10.3897/zookeys.742.22900</pub-id></mixed-citation></tp:treatment-meta><tp:nomenclature><tp:taxon-name>
            <tp:taxon-name-part taxon-name-part-type="genus" reg="Straneotia">Straneotia</tp:taxon-name-part>
            <tp:taxon-name-part taxon-name-part-type="species" reg="amazonica">amazonica</tp:taxon-name-part>
          </tp:taxon-name><tp:taxon-authority>Mateu, 1961</tp:taxon-authority><xref ref-type="fig" rid="F5">Amazon slim arboreal carabid Figs 5D</xref><xref ref-type="fig" rid="F7">, 7</xref><tp:nomenclature-citation-list><tp:nomenclature-citation><tp:taxon-name>
                <tp:taxon-name-part taxon-name-part-type="genus" reg="Straneotia">Straneotia</tp:taxon-name-part> <tp:taxon-name-part taxon-name-part-type="species" reg="amazonica">amazonica</tp:taxon-name-part></tp:taxon-name><comment>Mateu, 1961:166.</comment></tp:nomenclature-citation></tp:nomenclature-citation-list></tp:nomenclature><tp:treatment-sec sec-type="Holotype" id="SECID0EHWAI"><title>Holotype.</title><p>(Female): Type locality. <bold>Brazil</bold>, Amazonas, Tefé (Ega) (MHNP).</p><p>Azadeh Taghavian at the Muséum national d’Histoire naturelle in Paris was unable to locate the specimen amongst the Mateu collection. Therefore, we believe the type has been lost and a neotype will be needed when additional specimens are found.</p></tp:treatment-sec><tp:treatment-sec sec-type="Derivation of specific epithet" id="SECID0EQWAI"><title>Derivation of specific epithet.</title><p>The epithet, <italic><tp:taxon-name><tp:taxon-name-part taxon-name-part-type="genus" reg="Straneotia"/><tp:taxon-name-part taxon-name-part-type="species" reg="amazonica">amazonica</tp:taxon-name-part></tp:taxon-name></italic>, is a singular Latin feminine noun in apposition referring to the macrohabitat in which the holotype was found.</p></tp:treatment-sec><tp:treatment-sec sec-type="Proposed English Vernacular Name" id="SECID0EAXAI"><title>Proposed English Vernacular Name.</title><p>Amazon slim arboreal carabid.</p></tp:treatment-sec><tp:treatment-sec sec-type="diagnosis" id="SECID0EFXAI"><title>Diagnosis.</title><p>With the attributes of the genus and <italic><tp:taxon-name><tp:taxon-name-part taxon-name-part-type="genus" reg="Straneotia"/><tp:taxon-name-part taxon-name-part-type="species" reg="amazonica">amazonica</tp:taxon-name-part></tp:taxon-name></italic> species group as described above and adults without a flared post-lateral margin of the pronotum.</p></tp:treatment-sec><tp:treatment-sec sec-type="description" id="SECID0EVXAI"><title>Description.</title><p>(Fig. <xref ref-type="fig" rid="F5">5D</xref>). <bold><italic>Habitus</italic></bold>: (Fig. <xref ref-type="fig" rid="F5">5D</xref>). <italic>Size</italic>: Length (<abbrev xmlns:xlink="http://www.w3.org/1999/xlink" xlink:title="apparent body length" id="ABBRID0EIYAI" xlink:type="simple">ABL</abbrev>) small for genus, <abbrev xmlns:xlink="http://www.w3.org/1999/xlink" xlink:title="apparent body length" id="ABBRID0EMYAI" xlink:type="simple">ABL</abbrev> = 5.5 mm.</p><fig id="F5" position="float" orientation="portrait"><label>Figure 5.</label><caption><p>Illustrations from the orginal descriptions by <xref ref-type="bibr" rid="B20">Mateu (1961)</xref>. Habitus, dorsal aspect. <bold>A</bold> <italic><tp:taxon-name><tp:taxon-name-part taxon-name-part-type="genus" reg="Straneotia">Straneotia</tp:taxon-name-part> <tp:taxon-name-part taxon-name-part-type="species" reg="freyi">freyi</tp:taxon-name-part></tp:taxon-name></italic> Mateu, female; Ligula and labial palpi, ventral aspect <bold>B</bold> <italic><tp:taxon-name><tp:taxon-name-part taxon-name-part-type="genus" reg="Straneotia">Straneotia</tp:taxon-name-part> <tp:taxon-name-part taxon-name-part-type="species" reg="freyi">freyi</tp:taxon-name-part></tp:taxon-name></italic> Mateu, female <bold>C</bold> Stylomeres 1 and 2, dorsal aspect. <italic><tp:taxon-name><tp:taxon-name-part taxon-name-part-type="genus" reg="Straneotia">Straneotia</tp:taxon-name-part> <tp:taxon-name-part taxon-name-part-type="species" reg="freyi">freyi</tp:taxon-name-part></tp:taxon-name></italic> Mateu, female <bold>D</bold> Head and pronotum, dorsal aspect. <italic><tp:taxon-name><tp:taxon-name-part taxon-name-part-type="genus" reg="Straneotia">Straneotia</tp:taxon-name-part> <tp:taxon-name-part taxon-name-part-type="species" reg="amazonica">amazonica</tp:taxon-name-part></tp:taxon-name></italic> Mateu, female.</p></caption><graphic xmlns:xlink="http://www.w3.org/1999/xlink" xlink:href="zookeys-742-057-g005.jpg" position="float" orientation="portrait" xlink:type="simple" id="oo_190691.jpg"/></fig><p>Original description by <xref ref-type="bibr" rid="B20">Mateu (1961)</xref>.</p><p>“Long. 5,5 mm. Alado. Misma coloración que la especie anterior, exceptuando que el color amarillo invade una parte más considerable de la superficie elitral y algo de la base y margenes laterales del pronoto. Las manchas oscuras de los cinco intervalos internos son más numerosas y visibles. Cabeza alargada, apenas convexa y deprimida entre los ojos. Estos son grandes y prominentes. Mejillas tan largas como los ojos, al principio relativamente poco estrechadas hasta cerca de la unión con el cuello, en donde se estrechan bastante bruscamente. Cuello moderadamente grueso pero formando una neta estrangulación en su unión con las mejillas. Surcos frontales paralelos. Los ojos estan bien separados entre si. La superficie de la cabeza es lisa, pero un tanto desigual a causa de las depresiones que se observan al lado de los ojos y por detrás del epístoma; éste es bastante alargado. Antenas finas llegando a sobrepasar ligeramente la base del pronoto. Diente labial redondeado en la extremidad. (Fig. <xref ref-type="fig" rid="F3">3b</xref> [in <xref ref-type="bibr" rid="B20">Mateu (1961)</xref>]). Pronoto alargado, cerca de vez y media más largo que ancho, convexo, bien que deprimido a lo largo del surco mediano. Borde anterior truncado, los ángulos anteriores redondeados. Los lados se ensanchan progresivamente en linea recta hasta la mitad de su longitud total desde donde se estrechan en linea oblicua hasta cerca de los ángulos posteriores que son obtusos. Base truncada. Reborde lateral ancho y reflejado hacia la base. Surco mediano fino. Elitros bastante convexos algo subcónicos y deprimidos sobre el disco a lo largo de la sutura. Húmeros ampliamente redondeados. Lados progresivamente estrechados hacia atrás. Apice sinuoso con el ángulo sutural algo prolongado. Estrías regulares, medianamente profundas y ligeramente punteadas. Intervalos subconvexos. Superficie elitral algo desigual. Reborde lateral estrecho, salvo a 5,2,1,6. Los poros intermedios casi equidistantes uno de otro y poco separados del grupo posterior. En realidad, sólo los cinco primeros constituyen una serie agregada. Metatibias rectas.”</p></tp:treatment-sec><tp:treatment-sec sec-type="Dispersal potential" id="SECID0EF2AI"><title>Dispersal potential.</title><p>These beetles are macropterous and probably capable of flight.</p></tp:treatment-sec><tp:treatment-sec sec-type="Way of life" id="SECID0EK2AI"><title>Way of life.</title><p>The holotype was collected in the 1st trimester of 1878, the rainy season in the western Amazon Basin.</p></tp:treatment-sec><tp:treatment-sec sec-type="material" id="SECID0EP2AI"><title>Other specimens examined.</title><p>None.</p></tp:treatment-sec><tp:treatment-sec sec-type="distribution" id="SECID0EU2AI"><title>Geographic distribution.</title><p>(Fig. <xref ref-type="fig" rid="F7">7</xref>). This species is currently known from the western Amazon Basin.</p></tp:treatment-sec><tp:treatment-sec sec-type="notes" id="SECID0E52AI"><title>Notes.</title><p>Because the type appears to be lost, we have provided Mateu’s original description and drawing.</p></tp:treatment-sec><tp:treatment-sec><!--Section generated to contain objects referenced in tp:taxon-treatment.--><fig id="F7" position="float" orientation="portrait"><label>Figure 7.</label><caption><p>Distribution map for known localities of <italic><tp:taxon-name><tp:taxon-name-part taxon-name-part-type="genus" reg="Thoasia">Thoasia</tp:taxon-name-part></tp:taxon-name></italic> and <italic><tp:taxon-name><tp:taxon-name-part taxon-name-part-type="genus" reg="Straneotia">Straneotia</tp:taxon-name-part></tp:taxon-name></italic> species.</p></caption><graphic xmlns:xlink="http://www.w3.org/1999/xlink" xlink:href="zookeys-742-057-g007.jpg" position="float" orientation="portrait" xlink:type="simple" id="oo_190693.jpg"/></fig><fig id="F3" position="float" orientation="portrait"><label>Figure 3.</label><caption><p>Digital Photo-illustrations, male aedeagus in repose, dorsal, ventral, left lateral aspects: <bold>A</bold> <italic><tp:taxon-name><tp:taxon-name-part taxon-name-part-type="genus" reg="Thoasia">Thoasia</tp:taxon-name-part> <tp:taxon-name-part taxon-name-part-type="species" reg="rugifrons">rugifrons</tp:taxon-name-part></tp:taxon-name></italic> Liebke, ADP152522 <bold>B</bold> <italic><tp:taxon-name><tp:taxon-name-part taxon-name-part-type="genus" reg="Thoasia">Thoasia</tp:taxon-name-part> <tp:taxon-name-part taxon-name-part-type="species" reg="pterosmaragdos">pterosmaragdos</tp:taxon-name-part></tp:taxon-name></italic> Aldebron &amp; Erwin, sp. n., ADP13748 <bold>C</bold> <italic><tp:taxon-name><tp:taxon-name-part taxon-name-part-type="genus" reg="Thoasia">Thoasia</tp:taxon-name-part> <tp:taxon-name-part taxon-name-part-type="species" reg="manu">manu</tp:taxon-name-part></tp:taxon-name></italic> Erwin &amp; Aldebron, sp. n., ADP100336. Legend, <bold>lp</bold>, left paramere; <bold>rp</bold>, right paramere; <bold>pb</bold>, phallobase; <bold>bo</bold>, phallobase orifice; <bold>ps</bold>, phalloshaft; <bold>a</bold>, phalloapex; <bold>ml</bold>, median lobe. Scale bar: 0.50 mm.</p></caption><graphic xmlns:xlink="http://www.w3.org/1999/xlink" xlink:href="zookeys-742-057-g003.jpg" position="float" orientation="portrait" xlink:type="simple" id="oo_190689.jpg"/></fig></tp:treatment-sec><ref-list><ref id="B20"><mixed-citation xmlns:xlink="http://www.w3.org/1999/xlink" xlink:type="simple">
          <person-group><name name-style="western"><surname>Mateu</surname><given-names>J</given-names></name></person-group> (<year>1961</year>) <article-title>Sexta nota sobre los <tp:taxon-name>Lebiidae</tp:taxon-name> neotropicales (Coleópteros - Carábidos).</article-title> <source>Estratto dagli annali del Museo Civico di Storia Naturale di Genova</source> <volume>72</volume>: <fpage>161</fpage>–<lpage>178</lpage>.</mixed-citation></ref></ref-list></tp:taxon-treatment>
