# Supplementary material for: Neotropical Thoasia Liebke, 1939 and Straneotia Mateu, 1961 of the Cryptobatida group, subtribe Agrina: Taxonomic revisions with notes on their ways of life (Insecta, Coleoptera, Carabidae, Lebiini)
Source: Zookeys. 2018 Mar 12;(742):57–90. doi: 10.3897/zookeys.742.22900 (PMC5904565; doi:10.3897/zookeys.742.22900)
Supplement: XML Treatment for Straneotia freyi [file zookeys.742.22900-treatment9.xml]

<!DOCTYPE tp:taxon-treatment
  PUBLIC "-//TaxonX//DTD Taxonomic Treatment Publishing DTD v0 20100105//EN" "tax-treatment-NSO.dtd">
<tp:taxon-treatment xmlns:tp="http://www.plazi.org/taxpub"><tp:treatment-meta><kwd-group><label>Taxon classification</label><kwd><named-content xmlns:xlink="http://www.w3.org/1999/xlink" content-type="kingdom">Animalia</named-content></kwd><kwd><named-content xmlns:xlink="http://www.w3.org/1999/xlink" content-type="order">Coleoptera</named-content></kwd><kwd><named-content xmlns:xlink="http://www.w3.org/1999/xlink" content-type="family">Carabidae</named-content></kwd></kwd-group><mixed-citation publication-type="journal"><person-group><name><surname>Erwin</surname><given-names>Terry L.</given-names></name><name><surname>Aldebron</surname><given-names>Charlotte</given-names></name></person-group><article-title>Neotropical <italic><tp:taxon-name><tp:taxon-name-part taxon-name-part-type="genus" reg="Thoasia">Thoasia</tp:taxon-name-part></tp:taxon-name></italic> Liebke, 1939 and <italic><tp:taxon-name><tp:taxon-name-part taxon-name-part-type="genus" reg="Straneotia">Straneotia</tp:taxon-name-part></tp:taxon-name></italic> Mateu, 1961 of the Cryptobatida group, subtribe <tp:taxon-name><tp:taxon-name-part taxon-name-part-type="subtribe">Agrina</tp:taxon-name-part></tp:taxon-name>: Taxonomic revisions with notes on their ways of life (<tp:taxon-name><tp:taxon-name-part taxon-name-part-type="class">Insecta</tp:taxon-name-part></tp:taxon-name>, <tp:taxon-name><tp:taxon-name-part taxon-name-part-type="order">Coleoptera</tp:taxon-name-part></tp:taxon-name>, <tp:taxon-name><tp:taxon-name-part taxon-name-part-type="family">Carabidae</tp:taxon-name-part></tp:taxon-name>, <tp:taxon-name><tp:taxon-name-part taxon-name-part-type="tribe">Lebiini</tp:taxon-name-part></tp:taxon-name>)</article-title><source>Zookeys</source><day>12</day><month>3</month><year>2018</year><volume>2018</volume><issue>742</issue><fpage>57</fpage><lpage>90</lpage><pub-id pub-id-type="doi">10.3897/zookeys.742.22900</pub-id></mixed-citation></tp:treatment-meta><tp:nomenclature><tp:taxon-name>
            <tp:taxon-name-part taxon-name-part-type="genus" reg="Straneotia">Straneotia</tp:taxon-name-part>
            <tp:taxon-name-part taxon-name-part-type="species" reg="freyi">freyi</tp:taxon-name-part>
          </tp:taxon-name><tp:taxon-authority>Mateu, 1961</tp:taxon-authority><xref ref-type="fig" rid="F5">Frey’s slim arboreal carabid Figs 5A</xref><xref ref-type="fig" rid="F5">, 5B</xref><xref ref-type="fig" rid="F5">, 5C</xref><xref ref-type="fig" rid="F7">, 7</xref><tp:nomenclature-citation-list><tp:nomenclature-citation><tp:taxon-name>
                <tp:taxon-name-part taxon-name-part-type="genus" reg="Straneotia">Straneotia</tp:taxon-name-part> <tp:taxon-name-part taxon-name-part-type="species" reg="freyi">freyi</tp:taxon-name-part></tp:taxon-name><comment>Mateu, 1961:165</comment></tp:nomenclature-citation></tp:nomenclature-citation-list></tp:nomenclature><tp:treatment-sec sec-type="Holotype" id="SECID0EIIBI"><title>Holotype.</title><p>(Female): Type locality. <bold>Brazil</bold>, Pará, Belém (G. Frey)(G. Frey Museum). Dr. Eva Sprecher-Uebersax informs us that the type is not in the Naturhistorisches Museum in Basel, Switzerland, the current home of the Frey collection. Likewise, Azadeh Taghavian at the Muséum national d’Histoire naturelle in Paris was unable to locate the specimen amongst the Mateu collection. Therefore, we believe the type has been lost and a neotype will be needed when additional specimens are found.</p></tp:treatment-sec><tp:treatment-sec sec-type="Derivation of specific epithet" id="SECID0EQIBI"><title>Derivation of specific epithet.</title><p>The epithet, <italic><tp:taxon-name><tp:taxon-name-part taxon-name-part-type="genus" reg="Straneotia"/><tp:taxon-name-part taxon-name-part-type="species" reg="freyi">freyi</tp:taxon-name-part></tp:taxon-name></italic>, is an eponym based on the family name of G. Frey who established the G. Frey Museum, Tutzing, Germany, and in which the holotype was originally deposited.</p></tp:treatment-sec><tp:treatment-sec sec-type="Proposed English Vernacular Name" id="SECID0EAJBI"><title>Proposed English Vernacular Name.</title><p>Frey’s slim arboreal carabid.</p></tp:treatment-sec><tp:treatment-sec sec-type="diagnosis" id="SECID0EFJBI"><title>Diagnosis.</title><p>With the attributes of the genus and <italic><tp:taxon-name><tp:taxon-name-part taxon-name-part-type="genus" reg="Straneotia"/><tp:taxon-name-part taxon-name-part-type="species" reg="freyi">freyi</tp:taxon-name-part></tp:taxon-name></italic> species group as described above and adults with a markedly elongate head behind the eyes and five infuscated patches on otherwise unicolorous elytra.</p></tp:treatment-sec><tp:treatment-sec sec-type="description" id="SECID0EVJBI"><title>Description.</title><p>(Figs <xref ref-type="fig" rid="F5">5A</xref>, <xref ref-type="fig" rid="F5">5B</xref>, <xref ref-type="fig" rid="F5">5C</xref>). <bold><italic>Habitus</italic></bold>: (Fig. <xref ref-type="fig" rid="F5">5A</xref>). <italic>Size</italic>: See Appendix <xref ref-type="app" rid="app1">1</xref>. Length (<abbrev xmlns:xlink="http://www.w3.org/1999/xlink" xlink:title="apparent body length" id="ABBRID0EQKBI" xlink:type="simple">ABL</abbrev> = 7.5) long for genus.</p><p>Original description by <xref ref-type="bibr" rid="B20">Mateu (1961)</xref>:</p><p>“Long. 7,5 mm. Alado. De un color rojizo y amarillento a lo largo de la sutura, por detrás del escudete, sobre los cinco primeros intervalos hasta sobrepasar la zona discal. Patas y antenas amarillas, mandíbulas rojizas. Palpos pardo-rojizo. Sobre los intervalos 1-3-4 se observan por delante del disco algunas manchitas irregulares de un color rojoparduzco oscuro. (fig. 3a in Mateu, 1961 [5B herein]). Cabeza muy larga, cilíndrica y paralela con los ojos grandes y completamente encajados en las sienes sin sobresalir del resto de la cabeza. Vistos dorsal mente los ojos esta n aproximados entre si dada la estrechez de la cabeza, la frente es asimismo muy estrecha. Sienes muy largas, casi el doble más largas que los ojos y practicamente paralelas y no estrechadas. Cuello grueso, ligeramente más grueso que las sienes en su unión con éstas y apenas estrechado hacia atrás. Surcos frontales paralelos. Epístoma alargado. Antenas finas, relativamente cortas, alcanzando sólo la base del pronoto. Superficie de la cabeza lisa, aparte de algunas arrugas débiles, cortas, transversales y paralelas entre sí. Diente labial subtruncado en la extremidad. Pronoto largo, estrecho, casi cilíndrico, por delante truncado y algo más ancho que el cuello; los lados se estrechan ligeramente al principio, ensanchándose algo poco después, hasta la inserción de la seda marginal situada por detrás de la zona discal; luego siguen ensanchándose hasta cerca de los ángulos posteriores en donde el pronoto se ensancha bruscamente alcanzando su mayor anchura en los mismos ángulos; éstos son muy obtusos. Base bisinuada. Surco mediano poco profundo. Superficie pronotal cubierta de arrugas transversales perpendiculares al surco mediano y equidistantes una de otra. Canal lateral estrecho, sólo algo reflejado por delante de los ángulos posteriores. Elitros convexos, algo subcónicos, anchos por delante y bien estrechados por detrás. Apice escotado, con el ángulo sutural prolongado. Estrías regulares, moderadamente profundas y punteadas. Intervalos planos. Superficie elitral algo desigual a causa de la depresión que existe entre las zonas escutelar y discal. Canal lateral estrecho en los húmeros, ensanchándose luego por detrás de éstos, para otra vez estrecharse hacia la mitad de la longitud elitral y desde este punto continuar estrechándose progresivamente hasta el ápice. Serie umbilicada de 16 poros setiformes distribuidos así: 6-1-1-8.”</p><p>
            <bold><italic>Male genitalia</italic></bold>: Unknown. <bold><italic>Female genitalia</italic></bold>: Not investigated, likely similar to that of <italic><tp:taxon-name><tp:taxon-name-part taxon-name-part-type="genus" reg="Straneotia">S.</tp:taxon-name-part> <tp:taxon-name-part taxon-name-part-type="species" reg="cylindroceps">cylindroceps</tp:taxon-name-part></tp:taxon-name></italic> (cf. Fig. <xref ref-type="fig" rid="F6">6A</xref>).</p></tp:treatment-sec><tp:treatment-sec sec-type="Dispersal potential" id="SECID0EULBI"><title>Dispersal potential.</title><p>These beetles are macropterous and probably capable of flight.</p></tp:treatment-sec><tp:treatment-sec sec-type="Way of life" id="SECID0EZLBI"><title>Way of life.</title><p>Judging from the capture of adults of the following new species, this too is an arboreal species in rainforest canopies. The type was collected in December, the early rainy season in Belém.</p><!--PageBreak--></tp:treatment-sec><tp:treatment-sec sec-type="material" id="SECID0E6LBI"><title>Other specimens examined.</title><p>None.</p></tp:treatment-sec><tp:treatment-sec sec-type="distribution" id="SECID0EEMBI"><title>Geographic distribution.</title><p>(Fig. <xref ref-type="fig" rid="F7">7</xref>). This species is currently known only from the type locality in the Amazonian lowlands near Belém, Brazil, at the confluence of the river.</p></tp:treatment-sec><tp:treatment-sec sec-type="notes" id="SECID0EOMBI"><title>Notes.</title><p>Because the type appears to be lost, we have provided Mateu’s original description and drawings.</p></tp:treatment-sec><tp:treatment-sec><!--Section generated to contain objects referenced in tp:taxon-treatment.--><fig id="F5" position="float" orientation="portrait"><label>Figure 5.</label><caption><p>Illustrations from the orginal descriptions by <xref ref-type="bibr" rid="B20">Mateu (1961)</xref>. Habitus, dorsal aspect. <bold>A</bold> <italic><tp:taxon-name><tp:taxon-name-part taxon-name-part-type="genus" reg="Straneotia">Straneotia</tp:taxon-name-part> <tp:taxon-name-part taxon-name-part-type="species" reg="freyi">freyi</tp:taxon-name-part></tp:taxon-name></italic> Mateu, female; Ligula and labial palpi, ventral aspect <bold>B</bold> <italic><tp:taxon-name><tp:taxon-name-part taxon-name-part-type="genus" reg="Straneotia">Straneotia</tp:taxon-name-part> <tp:taxon-name-part taxon-name-part-type="species" reg="freyi">freyi</tp:taxon-name-part></tp:taxon-name></italic> Mateu, female <bold>C</bold> Stylomeres 1 and 2, dorsal aspect. <italic><tp:taxon-name><tp:taxon-name-part taxon-name-part-type="genus" reg="Straneotia">Straneotia</tp:taxon-name-part> <tp:taxon-name-part taxon-name-part-type="species" reg="freyi">freyi</tp:taxon-name-part></tp:taxon-name></italic> Mateu, female <bold>D</bold> Head and pronotum, dorsal aspect. <italic><tp:taxon-name><tp:taxon-name-part taxon-name-part-type="genus" reg="Straneotia">Straneotia</tp:taxon-name-part> <tp:taxon-name-part taxon-name-part-type="species" reg="amazonica">amazonica</tp:taxon-name-part></tp:taxon-name></italic> Mateu, female.</p></caption><graphic xmlns:xlink="http://www.w3.org/1999/xlink" xlink:href="zookeys-742-057-g005.jpg" position="float" orientation="portrait" xlink:type="simple" id="oo_190691.jpg"/></fig><fig id="F7" position="float" orientation="portrait"><label>Figure 7.</label><caption><p>Distribution map for known localities of <italic><tp:taxon-name><tp:taxon-name-part taxon-name-part-type="genus" reg="Thoasia">Thoasia</tp:taxon-name-part></tp:taxon-name></italic> and <italic><tp:taxon-name><tp:taxon-name-part taxon-name-part-type="genus" reg="Straneotia">Straneotia</tp:taxon-name-part></tp:taxon-name></italic> species.</p></caption><graphic xmlns:xlink="http://www.w3.org/1999/xlink" xlink:href="zookeys-742-057-g007.jpg" position="float" orientation="portrait" xlink:type="simple" id="oo_190693.jpg"/></fig><app id="app1"><title>Appendix 1</title><p>Morphological measurements and ratios for adults of species of <italic><tp:taxon-name><tp:taxon-name-part taxon-name-part-type="genus" reg="Thoasia">Thoasia</tp:taxon-name-part></tp:taxon-name></italic> <xref ref-type="bibr" rid="B18">Liebke 1939</xref>. All values are in millimeters. Apparent body length (<abbrev xmlns:xlink="http://www.w3.org/1999/xlink" xlink:title="apparent body length" id="ABBRID0ENBDI" xlink:type="simple">ABL</abbrev>) and standard body length (<abbrev xmlns:xlink="http://www.w3.org/1999/xlink" xlink:title="standardized body length" id="ABBRID0ERBDI" xlink:type="simple">SBL</abbrev>) are also provided in the descriptions. Means provided for ratios are harmonic means, as we believe they better reflect the central tendency than the arithmetic mean.</p><sec sec-type="rugifrons species group" id="SECID0EVBDI"><title>
            <italic><tp:taxon-name><tp:taxon-name-part taxon-name-part-type="genus" reg="Thoasia"/><tp:taxon-name-part taxon-name-part-type="species" reg="rugifrons">rugifrons</tp:taxon-name-part></tp:taxon-name></italic> species group</title><table-wrap position="float" orientation="portrait"><label>A.</label><caption><p>
          <italic><tp:taxon-name><tp:taxon-name-part taxon-name-part-type="genus" reg="Thoasia">Thoasia</tp:taxon-name-part> <tp:taxon-name-part taxon-name-part-type="species" reg="rugifrons">rugifrons</tp:taxon-name-part></tp:taxon-name></italic> Liebke.</p></caption><table rules="all"><tbody><tr><th rowspan="2" colspan="1"/><th rowspan="1" colspan="2">Males (N = 1)</th><th rowspan="1" colspan="2">Females (N = 1)</th></tr><tr><th rowspan="1" colspan="1">Range</th><th rowspan="1" colspan="1">Measure</th><th rowspan="1" colspan="1">Range</th><th rowspan="1" colspan="1">Measure</th></tr><tr><td rowspan="1" colspan="1">Total Length (<abbrev xmlns:xlink="http://www.w3.org/1999/xlink" xlink:title="standardized body length" id="ABBRID0EXDDI" xlink:type="simple">SBL</abbrev>)</td><td rowspan="1" colspan="1"/><td rowspan="1" colspan="1">4.163</td><td rowspan="1" colspan="1"/><td rowspan="1" colspan="1">4.109</td></tr><tr><td rowspan="1" colspan="1">Maximum Width (<abbrev xmlns:xlink="http://www.w3.org/1999/xlink" xlink:title="maximum width" id="ABBRID0EMEDI" xlink:type="simple">MW</abbrev>)</td><td rowspan="1" colspan="1"/><td rowspan="1" colspan="1">1.903</td><td rowspan="1" colspan="1"/><td rowspan="1" colspan="1">1.776</td></tr><tr><td rowspan="1" colspan="1">Width of Head (HW)/Width of Left Elytron (EW)</td><td rowspan="1" colspan="1"/><td rowspan="1" colspan="1">1.025</td><td rowspan="1" colspan="1"/><td rowspan="1" colspan="1">1.060</td></tr><tr><td rowspan="1" colspan="1">Pronotum: Width (at widest part) (PW)/ Length (<abbrev xmlns:xlink="http://www.w3.org/1999/xlink" xlink:title="pronotum length" xlink:type="simple">PL</abbrev>)</td><td rowspan="1" colspan="1"/><td rowspan="1" colspan="1">1.154</td><td rowspan="1" colspan="1"/><td rowspan="1" colspan="1">1.161</td></tr><tr><td rowspan="1" colspan="1">Length of Pronotum (<abbrev xmlns:xlink="http://www.w3.org/1999/xlink" xlink:title="pronotum length" xlink:type="simple">PL</abbrev>)/ Length of Head (HL)</td><td rowspan="1" colspan="1"/><td rowspan="1" colspan="1">1.174</td><td rowspan="1" colspan="1"/><td rowspan="1" colspan="1">1.243</td></tr><tr><td rowspan="1" colspan="1">
                    <abbrev xmlns:xlink="http://www.w3.org/1999/xlink" xlink:title="apparent body length" id="ABBRID0ERGDI" xlink:type="simple">ABL</abbrev>
                  </td><td rowspan="1" colspan="1"/><td rowspan="1" colspan="1">4.550</td><td rowspan="1" colspan="1"/><td rowspan="1" colspan="1">4.300</td></tr></tbody></table></table-wrap><table-wrap position="float" orientation="portrait"><label>B.</label><caption><p>
          <italic><tp:taxon-name><tp:taxon-name-part taxon-name-part-type="genus" reg="Thoasia">Thoasia</tp:taxon-name-part> <tp:taxon-name-part taxon-name-part-type="species" reg="surinamensis">surinamensis</tp:taxon-name-part></tp:taxon-name></italic> Erwin &amp; Aldebron, sp.n.</p></caption><table rules="all"><tbody><tr><td rowspan="2" colspan="1"/><td rowspan="1" colspan="2">
              <bold>Males (N = 0)</bold>
            </td><td rowspan="1" colspan="2">
              <bold>Females (N = 1)</bold>
            </td></tr><tr><td rowspan="1" colspan="1">
              <bold>Range</bold>
            </td><td rowspan="1" colspan="1">
              <bold>Mean</bold>
            </td><td rowspan="1" colspan="1">
              <bold>Range</bold>
            </td><td rowspan="1" colspan="1">
              <bold>Measure</bold>
            </td></tr><tr><td rowspan="1" colspan="1">Total Length (<abbrev xmlns:xlink="http://www.w3.org/1999/xlink" xlink:title="standardized body length" id="ABBRID0EGJDI" xlink:type="simple">SBL</abbrev>)</td><td rowspan="1" colspan="1"/><td rowspan="1" colspan="1"/><td rowspan="1" colspan="1"/><td rowspan="1" colspan="1">4.116</td></tr><tr><td rowspan="1" colspan="1">Maximum Width</td><td rowspan="1" colspan="1"/><td rowspan="1" colspan="1"/><td rowspan="1" colspan="1"/><td rowspan="1" colspan="1">1.852</td></tr><tr><td rowspan="1" colspan="1">Width of Head/Width of Left Elytron</td><td rowspan="1" colspan="1"/><td rowspan="1" colspan="1"/><td rowspan="1" colspan="1"/><td rowspan="1" colspan="1">1.013</td></tr><tr><td rowspan="1" colspan="1">Pronotum: Width (at widest part)/ Length</td><td rowspan="1" colspan="1"/><td rowspan="1" colspan="1"/><td rowspan="1" colspan="1"/><td rowspan="1" colspan="1">1.076</td></tr><tr><td rowspan="1" colspan="1">Length of Pronotum/ Length of Head</td><td rowspan="1" colspan="1"/><td rowspan="1" colspan="1"/><td rowspan="1" colspan="1"/><td rowspan="1" colspan="1">1.236</td></tr><tr><td rowspan="1" colspan="1">
                    <abbrev xmlns:xlink="http://www.w3.org/1999/xlink" xlink:title="apparent body length" id="ABBRID0E2LDI" xlink:type="simple">ABL</abbrev>
                  </td><td rowspan="1" colspan="1"/><td rowspan="1" colspan="1"/><td rowspan="1" colspan="1"/><td rowspan="1" colspan="1">4.72</td></tr></tbody></table></table-wrap><table-wrap position="float" orientation="portrait"><label>C.</label><caption><p>
          <italic><tp:taxon-name><tp:taxon-name-part taxon-name-part-type="genus" reg="Thoasia">Thoasia</tp:taxon-name-part> <tp:taxon-name-part taxon-name-part-type="species" reg="pterosmaragdos">pterosmaragdos</tp:taxon-name-part></tp:taxon-name></italic> Aldebron &amp; Erwin, sp.n.</p></caption><table rules="all"><tbody><tr><th rowspan="2" colspan="1"/><th rowspan="1" colspan="2">Males (N = 2)</th><th rowspan="1" colspan="2">Females (N = 1)</th></tr><tr><th rowspan="1" colspan="1">Range</th><th rowspan="1" colspan="1">Mean</th><th rowspan="1" colspan="1">Range</th><th rowspan="1" colspan="1">Measure</th></tr><tr><td rowspan="1" colspan="1">Total Length (<abbrev xmlns:xlink="http://www.w3.org/1999/xlink" xlink:title="standardized body length" id="ABBRID0E5NDI" xlink:type="simple">SBL</abbrev>)</td><td rowspan="1" colspan="1">4.208–4.349</td><td rowspan="1" colspan="1">4.279</td><td rowspan="1" colspan="1"/><td rowspan="1" colspan="1">4.388</td></tr><tr><td rowspan="1" colspan="1">Maximum Width</td><td rowspan="1" colspan="1">2.02–2.018</td><td rowspan="1" colspan="1">2.019</td><td rowspan="1" colspan="1"/><td rowspan="1" colspan="1">2.110</td></tr><tr><td rowspan="1" colspan="1">Width of Head/Width of Left Elytron</td><td rowspan="1" colspan="1">0.977–0.996</td><td rowspan="1" colspan="1">0.987</td><td rowspan="1" colspan="1"/><td rowspan="1" colspan="1">0.922</td></tr><tr><td rowspan="1" colspan="1">Pronotum: Width (at widest part)/ Length</td><td rowspan="1" colspan="1">1.233–1.254</td><td rowspan="1" colspan="1">1.243</td><td rowspan="1" colspan="1"/><td rowspan="1" colspan="1">1.172</td></tr><tr><td rowspan="1" colspan="1">Length of Pronotum/ Length of Head</td><td rowspan="1" colspan="1">1.209–1.228</td><td rowspan="1" colspan="1">1.219</td><td rowspan="1" colspan="1"/><td rowspan="1" colspan="1">1.248</td></tr><tr><td rowspan="1" colspan="1">
                    <abbrev xmlns:xlink="http://www.w3.org/1999/xlink" xlink:title="apparent body length" id="ABBRID0ETQDI" xlink:type="simple">ABL</abbrev>
                  </td><td rowspan="1" colspan="1">4.970–5.070</td><td rowspan="1" colspan="1">5.020</td><td rowspan="1" colspan="1"/><td rowspan="1" colspan="1">5.110</td></tr></tbody></table></table-wrap><!--PageBreak--></sec><sec sec-type="manu species group" id="SECID0EERDI"><title>
            <italic><tp:taxon-name><tp:taxon-name-part taxon-name-part-type="genus" reg="Thoasia"/><tp:taxon-name-part taxon-name-part-type="species" reg="manu">manu</tp:taxon-name-part></tp:taxon-name></italic> species group</title><table-wrap position="float" orientation="portrait"><label>A.</label><caption><p>
          <italic><tp:taxon-name><tp:taxon-name-part taxon-name-part-type="genus" reg="Thoasia">Thoasia</tp:taxon-name-part> <tp:taxon-name-part taxon-name-part-type="species" reg="manu">manu</tp:taxon-name-part></tp:taxon-name></italic> Erwin &amp; Aldebron, sp.n.</p></caption><table rules="all"><tbody><tr><th rowspan="2" colspan="1"/><th rowspan="1" colspan="2">Males (N = 14)</th><th rowspan="1" colspan="2">Females (N = 19)</th></tr><tr><th rowspan="1" colspan="1">Range</th><th rowspan="1" colspan="1">Mean</th><th rowspan="1" colspan="1">Range</th><th rowspan="1" colspan="1">Mean</th></tr><tr><td rowspan="1" colspan="1">Total Length (<abbrev xmlns:xlink="http://www.w3.org/1999/xlink" xlink:title="standardized body length" id="ABBRID0EGTDI" xlink:type="simple">SBL</abbrev>)</td><td rowspan="1" colspan="1">3.911–4.513</td><td rowspan="1" colspan="1">4.218</td><td rowspan="1" colspan="1">4.068–4.747</td><td rowspan="1" colspan="1">4.441</td></tr><tr><td rowspan="1" colspan="1">Maximum Width</td><td rowspan="1" colspan="1">1.889–2.286</td><td rowspan="1" colspan="1">2.052</td><td rowspan="1" colspan="1">1.833–2.332</td><td rowspan="1" colspan="1">2.132</td></tr><tr><td rowspan="1" colspan="1">Width of Head/Width of Left Elytron</td><td rowspan="1" colspan="1">0.857–1.012</td><td rowspan="1" colspan="1">0.965</td><td rowspan="1" colspan="1">0.883–1.101</td><td rowspan="1" colspan="1">0.966</td></tr><tr><td rowspan="1" colspan="1">Pronotum: Width (at widest part)/ Length</td><td rowspan="1" colspan="1">1.149–1.404</td><td rowspan="1" colspan="1">1.243</td><td rowspan="1" colspan="1">1.151–1.399</td><td rowspan="1" colspan="1">1.247</td></tr><tr><td rowspan="1" colspan="1">Length of Pronotum/ Length of Head</td><td rowspan="1" colspan="1">1.224–1.388</td><td rowspan="1" colspan="1">1.275</td><td rowspan="1" colspan="1">1.161–1.464</td><td rowspan="1" colspan="1">1.288</td></tr><tr><td rowspan="1" colspan="1">
                    <abbrev xmlns:xlink="http://www.w3.org/1999/xlink" xlink:title="apparent body length" id="ABBRID0E2VDI" xlink:type="simple">ABL</abbrev>
                  </td><td rowspan="1" colspan="1">4.420–5.010</td><td rowspan="1" colspan="1">4.715</td><td rowspan="1" colspan="1">4.640–5.220</td><td rowspan="1" colspan="1">4.930</td></tr></tbody></table></table-wrap></sec></app><fig id="F6" position="float" orientation="portrait"><label>Figure 6.</label><caption><p>Digital Photo-illustrations. <bold>A</bold> Female reproductive and defence systems, dorsal aspect: <italic><tp:taxon-name><tp:taxon-name-part taxon-name-part-type="genus" reg="Straneotia">Straneotia</tp:taxon-name-part> <tp:taxon-name-part taxon-name-part-type="species" reg="cylindroceps">cylindroceps</tp:taxon-name-part></tp:taxon-name></italic> Erwin &amp; Aldebron, sp. n., ADP100396 (see Fig. <xref ref-type="fig" rid="F2">2</xref> references to female system; defense gland (<bold>gldr</bold>); <bold>cc</bold> accessory gland; <bold>ed</bold> efferent duct.). <bold>B</bold> Male aedeagus in repose, dorsal, ventral, left lateral aspects: <italic><tp:taxon-name><tp:taxon-name-part taxon-name-part-type="genus" reg="Straneotia">Straneotia</tp:taxon-name-part> <tp:taxon-name-part taxon-name-part-type="species" reg="confundis">confundis</tp:taxon-name-part></tp:taxon-name></italic> Aldebron &amp; Erwin, sp. n., ADP152452. Legend, fl, flagellum. Scale bar: 0.50 mm.</p></caption><graphic xmlns:xlink="http://www.w3.org/1999/xlink" xlink:href="zookeys-742-057-g006.jpg" position="float" orientation="portrait" xlink:type="simple" id="oo_190692.jpg"/></fig><fig id="F2" position="float" orientation="portrait"><label>Figure 2.</label><caption><p>Digital Photo-illustrations. <bold>A</bold> Habitus, dorsal aspect: <italic><tp:taxon-name><tp:taxon-name-part taxon-name-part-type="genus" reg="Thoasia">Thoasia</tp:taxon-name-part> <tp:taxon-name-part taxon-name-part-type="species" reg="surinamensis">surinamensis</tp:taxon-name-part></tp:taxon-name></italic> Erwin &amp; Aldebron, sp. n., female, ADP112239. Scale line = 1.00 mm <bold>B</bold> Female reproductive system dorsal aspect: <italic><tp:taxon-name><tp:taxon-name-part taxon-name-part-type="genus" reg="Thoasia">Thoasia</tp:taxon-name-part> <tp:taxon-name-part taxon-name-part-type="species" reg="manu">manu</tp:taxon-name-part></tp:taxon-name></italic>, Erwin &amp; Aldebron, sp. n., ADP100301. Legend, <bold>bc</bold>, bursa copulatrix; <bold>sg</bold>, spermathecal gland; <bold>sgd</bold>, spermathecal gland duct; <bold>sp</bold>., spermatheca; <bold>lt</bold>, laterotergite; <bold>co</bold>, common oviduct; <bold>gc1</bold>, gonocoxite 1; <bold>gc2</bold>, gonocoxite 2, <bold>des</bold>, dorsal ensiform seta, <bold>b</bold>, base of gonocoxite 2; <bold>bl</bold>, blade of gonocoxite 2. Scale bar: 0.50 mm.</p></caption><graphic xmlns:xlink="http://www.w3.org/1999/xlink" xlink:href="zookeys-742-057-g002.jpg" position="float" orientation="portrait" xlink:type="simple" id="oo_190688.jpg"/></fig></tp:treatment-sec><ref-list><ref id="B20"><mixed-citation xmlns:xlink="http://www.w3.org/1999/xlink" xlink:type="simple">
          <person-group><name name-style="western"><surname>Mateu</surname><given-names>J</given-names></name></person-group> (<year>1961</year>) <article-title>Sexta nota sobre los <tp:taxon-name>Lebiidae</tp:taxon-name> neotropicales (Coleópteros - Carábidos).</article-title> <source>Estratto dagli annali del Museo Civico di Storia Naturale di Genova</source> <volume>72</volume>: <fpage>161</fpage>–<lpage>178</lpage>.</mixed-citation></ref><ref id="B18"><mixed-citation xmlns:xlink="http://www.w3.org/1999/xlink" xlink:type="simple">
          <person-group><name name-style="western"><surname>Liebke</surname><given-names>M</given-names></name></person-group> (<year>1939</year>) <article-title>Neue Laufkäfer. Festschrift zum 60. Geburtstage von Profesor Dr.</article-title> <source>Embrik Strand</source> <volume>5</volume>: <fpage>91</fpage>–<lpage>130</lpage>.</mixed-citation></ref></ref-list></tp:taxon-treatment>
