# Supplementary material for: Neotropical Thoasia Liebke, 1939 and Straneotia Mateu, 1961 of the Cryptobatida group, subtribe Agrina: Taxonomic revisions with notes on their ways of life (Insecta, Coleoptera, Carabidae, Lebiini)
Source: Zookeys. 2018 Mar 12;(742):57–90. doi: 10.3897/zookeys.742.22900 (PMC5904565; doi:10.3897/zookeys.742.22900)
Supplement: XML Treatment for Straneotia cylindroceps [file zookeys.742.22900-treatment11.xml]

<!DOCTYPE tp:taxon-treatment
  PUBLIC "-//TaxonX//DTD Taxonomic Treatment Publishing DTD v0 20100105//EN" "tax-treatment-NSO.dtd">
<tp:taxon-treatment xmlns:tp="http://www.plazi.org/taxpub"><tp:treatment-meta><kwd-group><label>Taxon classification</label><kwd><named-content xmlns:xlink="http://www.w3.org/1999/xlink" content-type="kingdom">Animalia</named-content></kwd><kwd><named-content xmlns:xlink="http://www.w3.org/1999/xlink" content-type="order">Coleoptera</named-content></kwd><kwd><named-content xmlns:xlink="http://www.w3.org/1999/xlink" content-type="family">Carabidae</named-content></kwd></kwd-group><mixed-citation publication-type="journal"><person-group><name><surname>Erwin</surname><given-names>Terry L.</given-names></name><name><surname>Aldebron</surname><given-names>Charlotte</given-names></name></person-group><article-title>Neotropical <italic><tp:taxon-name><tp:taxon-name-part taxon-name-part-type="genus" reg="Thoasia">Thoasia</tp:taxon-name-part></tp:taxon-name></italic> Liebke, 1939 and <italic><tp:taxon-name><tp:taxon-name-part taxon-name-part-type="genus" reg="Straneotia">Straneotia</tp:taxon-name-part></tp:taxon-name></italic> Mateu, 1961 of the Cryptobatida group, subtribe <tp:taxon-name><tp:taxon-name-part taxon-name-part-type="subtribe">Agrina</tp:taxon-name-part></tp:taxon-name>: Taxonomic revisions with notes on their ways of life (<tp:taxon-name><tp:taxon-name-part taxon-name-part-type="class">Insecta</tp:taxon-name-part></tp:taxon-name>, <tp:taxon-name><tp:taxon-name-part taxon-name-part-type="order">Coleoptera</tp:taxon-name-part></tp:taxon-name>, <tp:taxon-name><tp:taxon-name-part taxon-name-part-type="family">Carabidae</tp:taxon-name-part></tp:taxon-name>, <tp:taxon-name><tp:taxon-name-part taxon-name-part-type="tribe">Lebiini</tp:taxon-name-part></tp:taxon-name>)</article-title><source>Zookeys</source><day>12</day><month>3</month><year>2018</year><volume>2018</volume><issue>742</issue><fpage>57</fpage><lpage>90</lpage><pub-id pub-id-type="doi">10.3897/zookeys.742.22900</pub-id></mixed-citation></tp:treatment-meta><tp:nomenclature><tp:taxon-name>
            <tp:taxon-name-part taxon-name-part-type="genus" reg="Straneotia">Straneotia</tp:taxon-name-part>
            <tp:taxon-name-part taxon-name-part-type="species" reg="cylindroceps">cylindroceps</tp:taxon-name-part>
            <object-id xmlns:xlink="http://www.w3.org/1999/xlink" content-type="zoobank" xlink:type="simple">http://zoobank.org/4DBF42D9-8645-432E-A54F-9FFAF49D8125</object-id>
          </tp:taxon-name><tp:taxon-authority>Erwin &amp; Aldebron</tp:taxon-authority><tp:taxon-status xmlns:xlink="http://www.w3.org/1999/xlink" xlink:type="simple">sp. n.</tp:taxon-status><xref ref-type="fig" rid="F4">Tube-headed slim arboreal carabid Figs 4A</xref><xref ref-type="fig" rid="F6">, 6A</xref><xref ref-type="fig" rid="F7">, 7</xref></tp:nomenclature><tp:treatment-sec sec-type="Holotype" id="SECID0EWVBI"><title>Holotype.</title><p>(Female): Type locality. <bold>Ecuador</bold>, Orellana, Reserva Etnica Huaorani, 39 km S Pompeya, Estación Científica Yasuní, Onkone Gare Camp, Erwin Piraña Plot: transect 7, station 8, <named-content xmlns:xlink="http://www.w3.org/1999/xlink" content-type="dwc:verbatimCoordinates" xlink:type="simple"><named-content content-type="geo-json" specific-use="{&#34;type&#34;:&#34;Point&#34;,&#34;coordinates&#34;:[-76.447500,-0.655600]}" id="NCID0EBWBI" xlink:type="simple">0.6556°S, 76.4475°W</named-content></named-content>, 220–250m, 7 October 1995 (TL Erwin, et al.)(<named-content xmlns:xlink="http://www.w3.org/1999/xlink" content-type="dwc:institutional_code" xlink:type="simple">NMNH</named-content>: ADP100396).</p></tp:treatment-sec><tp:treatment-sec sec-type="Derivation of specific epithet" id="SECID0EGWBI"><title>Derivation of specific epithet.</title><p>The epithet, <italic><tp:taxon-name><tp:taxon-name-part taxon-name-part-type="genus" reg="Straneotia"/><tp:taxon-name-part taxon-name-part-type="species" reg="cylindroceps">cylindroceps</tp:taxon-name-part></tp:taxon-name></italic>, is a Latinized singular feminine adjective meaning “cylindrical head” referring to the shape of the elongate head behind the eyes.</p></tp:treatment-sec><tp:treatment-sec sec-type="Proposed English Vernacular Name" id="SECID0EWWBI"><title>Proposed English Vernacular Name.</title><p>Tube-headed slim arboreal carabid.</p></tp:treatment-sec><tp:treatment-sec sec-type="diagnosis" id="SECID0E2WBI"><title>Diagnosis.</title><p>With the attributes of the genus and <italic><tp:taxon-name><tp:taxon-name-part taxon-name-part-type="genus" reg="Straneotia"/><tp:taxon-name-part taxon-name-part-type="species" reg="freyi">freyi</tp:taxon-name-part></tp:taxon-name></italic> species group as described above and adults with subtle violaceous tint on elytra, each elytron with three slightly elongate discal spots and interval two contrastingly pale in basal half. Head behind eyes about 1.2 times more than length of eye.</p></tp:treatment-sec><tp:treatment-sec sec-type="description" id="SECID0ELXBI"><title>Description.</title><p>(Figs <xref ref-type="fig" rid="F4">4A</xref>, <xref ref-type="fig" rid="F6">6A</xref>). <bold><italic>Habitus</italic></bold>: (Fig. <xref ref-type="fig" rid="F4">4A</xref>). <italic>Size</italic>: See Appendix <xref ref-type="app" rid="app1">1</xref>. Length (<abbrev xmlns:xlink="http://www.w3.org/1999/xlink" xlink:title="standardized body length" id="ABBRID0ECYBI" xlink:type="simple">SBL</abbrev>) small for genus, <abbrev xmlns:xlink="http://www.w3.org/1999/xlink" xlink:title="apparent body length" id="ABBRID0EGYBI" xlink:type="simple">ABL</abbrev> = 5.47–5.77 mm, <abbrev xmlns:xlink="http://www.w3.org/1999/xlink" xlink:title="standardized body length" id="ABBRID0EKYBI" xlink:type="simple">SBL</abbrev> = 5.22–5.23 mm.</p><p>
            <bold><italic>Color</italic></bold>: <italic>See</italic> diagnosis above. <bold><italic>Luster</italic></bold>: Elytra with metallic violaceous highlights; forebody and head markedly shiny. <bold><italic>Microsculpture</italic></bold>: Elytron with mostly isodiametric and slightly stretched and moderately impressed sculpticells. Head and pronotum devoid of microsculpture. <bold><italic>Head</italic></bold>: Rugae of lateral occiput and neck mostly transverse, very finely etched; frons rugae more angulate. Eye not produced, barely convex. Antenna moderately long, reaching slightly behind humerus. Labrum small, rectangulate, shallowly emarginate. Neck finely transversely rugose at sides. <bold><italic>Prothorax</italic></bold>: Pronotum very narrow, cylindrical with slight lateral explanation; disc centrally narrowly planar with dense transverse rugae. Hind angles obtusely acute, base medially subtly produced. <bold><italic>Pterothorax</italic></bold>: Normal for <tp:taxon-name><tp:taxon-name-part taxon-name-part-type="subtribe">Agrina</tp:taxon-name-part></tp:taxon-name>, fully winged, wings clear. Elytron intervals 3, 5, and 7 with numerous discal setae, intervals slightly convex, side margin moderately explanate. Elytron moderately broad and short, moderately wider than the pronotum at the broadest part, apex obliquely truncate, markedly sinuate with distal corner obtusely rounded, disc not significantly convex, basal third slightly depressed. All interneurs well-impressed and micropunctate. <bold><italic>Legs</italic></bold>: Normal for <tp:taxon-name><tp:taxon-name-part taxon-name-part-type="subtribe">Agrina</tp:taxon-name-part></tp:taxon-name>, no unique modifications. <bold><italic>Abdomen</italic></bold>: Glabrous except normal ambulatory setae on sterna 3–5; female with two pairs of ambulatory setae on sternum VI. <bold><italic>Male genitalia</italic></bold>: Unknown. <bold><italic>Female genitalia</italic></bold>: (Fig. <xref ref-type="fig" rid="F6">6A</xref>). Ovipositor with broad spatulate laterotergite (lt) and two gonocoxites (gc 1, gc 2); gonocoxite 1 robust and apicolaterally aetose; gonocoxite 2 apically tapered, base (b) medium-size coequal in width with blade (bl) which is moderately elongate, apically obliquely narrowed and with several short robust and fine apical ensiform setae (des), several robust subapical ensiform setae, without ventral preapical nematiform setae. Reproductive tract proximally with moderately long, broad bursa copulatrix (bc), continuous at its distal end with common oviduct and long robust corrugated spermatheca (sp) distal to villous canal; spermathecal gland unknown (missing <!--PageBreak-->in dissection); spermathecal gland duct (sgd) very slim, attached to oviduct at base of its broadened portion.</p></tp:treatment-sec><tp:treatment-sec sec-type="Dispersal potential" id="SECID0EC1BI"><title>Dispersal potential.</title><p>These beetles are macropterous and probably capable of flight.</p></tp:treatment-sec><tp:treatment-sec sec-type="Way of life" id="SECID0EH1BI"><title>Way of life.</title><p>Judging from the capture of the adults of new species, it is an arboreal species in rainforest canopies. The type and paratype were collected in February, the dry season in the Yasuní area of northeastern Ecuador. Members of this species have been recorded from the intersecting canopies of the following tree species using insecticidal fogging techniques: <italic><tp:taxon-name><tp:taxon-name-part taxon-name-part-type="genus" reg="Lacistema">Lacistema</tp:taxon-name-part> <tp:taxon-name-part taxon-name-part-type="species" reg="nena">nena</tp:taxon-name-part></tp:taxon-name></italic> cf.; <italic><tp:taxon-name><tp:taxon-name-part taxon-name-part-type="genus" reg="Guatteria">Guatteria</tp:taxon-name-part> <tp:taxon-name-part taxon-name-part-type="species" reg="glaberrima">glaberrima</tp:taxon-name-part></tp:taxon-name></italic> cf.; <italic><tp:taxon-name><tp:taxon-name-part taxon-name-part-type="genus" reg="Inga">Inga</tp:taxon-name-part> <tp:taxon-name-part taxon-name-part-type="species" reg="auristellae">auristellae</tp:taxon-name-part></tp:taxon-name></italic> cf.; <italic><tp:taxon-name><tp:taxon-name-part taxon-name-part-type="genus" reg="Iriartea">Iriartea</tp:taxon-name-part> <tp:taxon-name-part taxon-name-part-type="species" reg="deltoidea">deltoidea</tp:taxon-name-part></tp:taxon-name></italic>; <italic><tp:taxon-name><tp:taxon-name-part taxon-name-part-type="genus" reg="Eschweilera">Eschweilera</tp:taxon-name-part> <tp:taxon-name-part taxon-name-part-type="species" reg="coriacea">coriacea</tp:taxon-name-part></tp:taxon-name></italic> cf.; <italic><tp:taxon-name><tp:taxon-name-part taxon-name-part-type="genus" reg="Warscewiczia">Warscewiczia</tp:taxon-name-part> <tp:taxon-name-part taxon-name-part-type="species" reg="cordata">cordata</tp:taxon-name-part></tp:taxon-name></italic> cf.; <italic><tp:taxon-name><tp:taxon-name-part taxon-name-part-type="genus" reg="Virola">Virola</tp:taxon-name-part> <tp:taxon-name-part taxon-name-part-type="species" reg="obovata">obovata</tp:taxon-name-part></tp:taxon-name></italic>; <tp:taxon-name><tp:taxon-name-part taxon-name-part-type="genus" reg="Astrocaryum">Astrocaryum</tp:taxon-name-part> <tp:taxon-name-part taxon-name-part-type="species" reg="murumuru">murumuru</tp:taxon-name-part> <tp:taxon-name-part taxon-name-part-type="infraspecific-rank">var.</tp:taxon-name-part> <tp:taxon-name-part taxon-name-part-type="variety" reg="urostachys">urostachys</tp:taxon-name-part></tp:taxon-name>; <italic><tp:taxon-name><tp:taxon-name-part taxon-name-part-type="genus" reg="Protium">Protium</tp:taxon-name-part></tp:taxon-name></italic> “grand” sp. n.</p></tp:treatment-sec><tp:treatment-sec sec-type="material" id="SECID0ES4BI"><title>Other specimens examined.</title><p>
            <bold>Ecuador</bold>: Orellana, Reserva Etnica Huaorani, 39 km S Pompeya, Estación Científica Yasuní, Onkone Gare Camp, Erwin Piraña Plot: transect 8, station 3, <named-content xmlns:xlink="http://www.w3.org/1999/xlink" content-type="dwc:verbatimCoordinates" xlink:type="simple"><named-content content-type="geo-json" specific-use="{&#34;type&#34;:&#34;Point&#34;,&#34;coordinates&#34;:[-76.440300,-0.655100]}" id="NCID0E44BI" xlink:type="simple">0.6551°S, 76.4403°W</named-content></named-content>, 220–250m, 8 February 1996 (TL Erwin, et al.)(<named-content xmlns:xlink="http://www.w3.org/1999/xlink" content-type="dwc:institutional_code" xlink:type="simple">NMNH</named-content>: ADP 138079, female paratype).</p></tp:treatment-sec><tp:treatment-sec sec-type="distribution" id="SECID0EC5BI"><title>Geographic distribution.</title><p>(Fig. <xref ref-type="fig" rid="F7">7</xref>). This species is currently known only from the type locality in the Yasuní area of northeastern Ecuador.</p></tp:treatment-sec><tp:treatment-sec sec-type="notes" id="SECID0EM5BI"><title>Notes.</title><p>The holotype is held in trust at <named-content xmlns:xlink="http://www.w3.org/1999/xlink" content-type="dwc:institutional_code" xlink:type="simple">NMNH</named-content> until the completion of our Cryptobatida Group studies and then will be deposited in Escuela Politécnica Nacional, Quito, Ecuador (MHNEPN).</p></tp:treatment-sec><tp:treatment-sec><!--Section generated to contain objects referenced in tp:taxon-treatment.--><fig id="F4" position="float" orientation="portrait"><label>Figure 4.</label><caption><p>Digital Photo-illustrations. Habitus, dorsal aspect. <bold>A</bold> <italic><tp:taxon-name><tp:taxon-name-part taxon-name-part-type="genus" reg="Straneotia">Straneotia</tp:taxon-name-part> <tp:taxon-name-part taxon-name-part-type="species" reg="cylindroceps">cylindroceps</tp:taxon-name-part></tp:taxon-name></italic> Erwin &amp; Aldebron, sp. n., female, ADP100396 <bold>B</bold> <italic><tp:taxon-name><tp:taxon-name-part taxon-name-part-type="genus" reg="Straneotia">Straneotia</tp:taxon-name-part> <tp:taxon-name-part taxon-name-part-type="species" reg="moi">moi</tp:taxon-name-part></tp:taxon-name></italic> Aldebron &amp; Erwin, sp. n., female, ADP141236 <bold>C</bold> <italic><tp:taxon-name><tp:taxon-name-part taxon-name-part-type="genus" reg="Straneotia">Straneotia</tp:taxon-name-part> <tp:taxon-name-part taxon-name-part-type="species" reg="confundis">confundis</tp:taxon-name-part></tp:taxon-name></italic> Aldebron &amp; Erwin, sp. n., male, ADP152452 <bold>D</bold> <italic><tp:taxon-name><tp:taxon-name-part taxon-name-part-type="genus" reg="Straneotia">Straneotia</tp:taxon-name-part> <tp:taxon-name-part taxon-name-part-type="species" reg="amazonica">amazonica</tp:taxon-name-part></tp:taxon-name></italic> Mateu, Holotype female. Scale bar: 1.00 mm (<bold>A–C</bold>); <abbrev xmlns:xlink="http://www.w3.org/1999/xlink" xlink:title="apparent body length" id="ABBRID0EMJAI" xlink:type="simple">ABL</abbrev> = 5.5mm (<bold>D</bold>).</p></caption><graphic xmlns:xlink="http://www.w3.org/1999/xlink" xlink:href="zookeys-742-057-g004.jpg" position="float" orientation="portrait" xlink:type="simple" id="oo_190690.jpg"/></fig><fig id="F6" position="float" orientation="portrait"><label>Figure 6.</label><caption><p>Digital Photo-illustrations. <bold>A</bold> Female reproductive and defence systems, dorsal aspect: <italic><tp:taxon-name><tp:taxon-name-part taxon-name-part-type="genus" reg="Straneotia">Straneotia</tp:taxon-name-part> <tp:taxon-name-part taxon-name-part-type="species" reg="cylindroceps">cylindroceps</tp:taxon-name-part></tp:taxon-name></italic> Erwin &amp; Aldebron, sp. n., ADP100396 (see Fig. <xref ref-type="fig" rid="F2">2</xref> references to female system; defense gland (<bold>gldr</bold>); <bold>cc</bold> accessory gland; <bold>ed</bold> efferent duct.). <bold>B</bold> Male aedeagus in repose, dorsal, ventral, left lateral aspects: <italic><tp:taxon-name><tp:taxon-name-part taxon-name-part-type="genus" reg="Straneotia">Straneotia</tp:taxon-name-part> <tp:taxon-name-part taxon-name-part-type="species" reg="confundis">confundis</tp:taxon-name-part></tp:taxon-name></italic> Aldebron &amp; Erwin, sp. n., ADP152452. Legend, fl, flagellum. Scale bar: 0.50 mm.</p></caption><graphic xmlns:xlink="http://www.w3.org/1999/xlink" xlink:href="zookeys-742-057-g006.jpg" position="float" orientation="portrait" xlink:type="simple" id="oo_190692.jpg"/></fig><fig id="F2" position="float" orientation="portrait"><label>Figure 2.</label><caption><p>Digital Photo-illustrations. <bold>A</bold> Habitus, dorsal aspect: <italic><tp:taxon-name><tp:taxon-name-part taxon-name-part-type="genus" reg="Thoasia">Thoasia</tp:taxon-name-part> <tp:taxon-name-part taxon-name-part-type="species" reg="surinamensis">surinamensis</tp:taxon-name-part></tp:taxon-name></italic> Erwin &amp; Aldebron, sp. n., female, ADP112239. Scale line = 1.00 mm <bold>B</bold> Female reproductive system dorsal aspect: <italic><tp:taxon-name><tp:taxon-name-part taxon-name-part-type="genus" reg="Thoasia">Thoasia</tp:taxon-name-part> <tp:taxon-name-part taxon-name-part-type="species" reg="manu">manu</tp:taxon-name-part></tp:taxon-name></italic>, Erwin &amp; Aldebron, sp. n., ADP100301. Legend, <bold>bc</bold>, bursa copulatrix; <bold>sg</bold>, spermathecal gland; <bold>sgd</bold>, spermathecal gland duct; <bold>sp</bold>., spermatheca; <bold>lt</bold>, laterotergite; <bold>co</bold>, common oviduct; <bold>gc1</bold>, gonocoxite 1; <bold>gc2</bold>, gonocoxite 2, <bold>des</bold>, dorsal ensiform seta, <bold>b</bold>, base of gonocoxite 2; <bold>bl</bold>, blade of gonocoxite 2. Scale bar: 0.50 mm.</p></caption><graphic xmlns:xlink="http://www.w3.org/1999/xlink" xlink:href="zookeys-742-057-g002.jpg" position="float" orientation="portrait" xlink:type="simple" id="oo_190688.jpg"/></fig><fig id="F7" position="float" orientation="portrait"><label>Figure 7.</label><caption><p>Distribution map for known localities of <italic><tp:taxon-name><tp:taxon-name-part taxon-name-part-type="genus" reg="Thoasia">Thoasia</tp:taxon-name-part></tp:taxon-name></italic> and <italic><tp:taxon-name><tp:taxon-name-part taxon-name-part-type="genus" reg="Straneotia">Straneotia</tp:taxon-name-part></tp:taxon-name></italic> species.</p></caption><graphic xmlns:xlink="http://www.w3.org/1999/xlink" xlink:href="zookeys-742-057-g007.jpg" position="float" orientation="portrait" xlink:type="simple" id="oo_190693.jpg"/></fig><app id="app1"><title>Appendix 1</title><p>Morphological measurements and ratios for adults of species of <italic><tp:taxon-name><tp:taxon-name-part taxon-name-part-type="genus" reg="Thoasia">Thoasia</tp:taxon-name-part></tp:taxon-name></italic> <xref ref-type="bibr" rid="B18">Liebke 1939</xref>. All values are in millimeters. Apparent body length (<abbrev xmlns:xlink="http://www.w3.org/1999/xlink" xlink:title="apparent body length" id="ABBRID0ENBDI" xlink:type="simple">ABL</abbrev>) and standard body length (<abbrev xmlns:xlink="http://www.w3.org/1999/xlink" xlink:title="standardized body length" id="ABBRID0ERBDI" xlink:type="simple">SBL</abbrev>) are also provided in the descriptions. Means provided for ratios are harmonic means, as we believe they better reflect the central tendency than the arithmetic mean.</p><sec sec-type="rugifrons species group" id="SECID0EVBDI"><title>
            <italic><tp:taxon-name><tp:taxon-name-part taxon-name-part-type="genus" reg="Thoasia"/><tp:taxon-name-part taxon-name-part-type="species" reg="rugifrons">rugifrons</tp:taxon-name-part></tp:taxon-name></italic> species group</title><table-wrap position="float" orientation="portrait"><label>A.</label><caption><p>
          <italic><tp:taxon-name><tp:taxon-name-part taxon-name-part-type="genus" reg="Thoasia">Thoasia</tp:taxon-name-part> <tp:taxon-name-part taxon-name-part-type="species" reg="rugifrons">rugifrons</tp:taxon-name-part></tp:taxon-name></italic> Liebke.</p></caption><table rules="all"><tbody><tr><th rowspan="2" colspan="1"/><th rowspan="1" colspan="2">Males (N = 1)</th><th rowspan="1" colspan="2">Females (N = 1)</th></tr><tr><th rowspan="1" colspan="1">Range</th><th rowspan="1" colspan="1">Measure</th><th rowspan="1" colspan="1">Range</th><th rowspan="1" colspan="1">Measure</th></tr><tr><td rowspan="1" colspan="1">Total Length (<abbrev xmlns:xlink="http://www.w3.org/1999/xlink" xlink:title="standardized body length" id="ABBRID0EXDDI" xlink:type="simple">SBL</abbrev>)</td><td rowspan="1" colspan="1"/><td rowspan="1" colspan="1">4.163</td><td rowspan="1" colspan="1"/><td rowspan="1" colspan="1">4.109</td></tr><tr><td rowspan="1" colspan="1">Maximum Width (<abbrev xmlns:xlink="http://www.w3.org/1999/xlink" xlink:title="maximum width" id="ABBRID0EMEDI" xlink:type="simple">MW</abbrev>)</td><td rowspan="1" colspan="1"/><td rowspan="1" colspan="1">1.903</td><td rowspan="1" colspan="1"/><td rowspan="1" colspan="1">1.776</td></tr><tr><td rowspan="1" colspan="1">Width of Head (HW)/Width of Left Elytron (EW)</td><td rowspan="1" colspan="1"/><td rowspan="1" colspan="1">1.025</td><td rowspan="1" colspan="1"/><td rowspan="1" colspan="1">1.060</td></tr><tr><td rowspan="1" colspan="1">Pronotum: Width (at widest part) (PW)/ Length (<abbrev xmlns:xlink="http://www.w3.org/1999/xlink" xlink:title="pronotum length" xlink:type="simple">PL</abbrev>)</td><td rowspan="1" colspan="1"/><td rowspan="1" colspan="1">1.154</td><td rowspan="1" colspan="1"/><td rowspan="1" colspan="1">1.161</td></tr><tr><td rowspan="1" colspan="1">Length of Pronotum (<abbrev xmlns:xlink="http://www.w3.org/1999/xlink" xlink:title="pronotum length" xlink:type="simple">PL</abbrev>)/ Length of Head (HL)</td><td rowspan="1" colspan="1"/><td rowspan="1" colspan="1">1.174</td><td rowspan="1" colspan="1"/><td rowspan="1" colspan="1">1.243</td></tr><tr><td rowspan="1" colspan="1">
                    <abbrev xmlns:xlink="http://www.w3.org/1999/xlink" xlink:title="apparent body length" id="ABBRID0ERGDI" xlink:type="simple">ABL</abbrev>
                  </td><td rowspan="1" colspan="1"/><td rowspan="1" colspan="1">4.550</td><td rowspan="1" colspan="1"/><td rowspan="1" colspan="1">4.300</td></tr></tbody></table></table-wrap><table-wrap position="float" orientation="portrait"><label>B.</label><caption><p>
          <italic><tp:taxon-name><tp:taxon-name-part taxon-name-part-type="genus" reg="Thoasia">Thoasia</tp:taxon-name-part> <tp:taxon-name-part taxon-name-part-type="species" reg="surinamensis">surinamensis</tp:taxon-name-part></tp:taxon-name></italic> Erwin &amp; Aldebron, sp.n.</p></caption><table rules="all"><tbody><tr><td rowspan="2" colspan="1"/><td rowspan="1" colspan="2">
              <bold>Males (N = 0)</bold>
            </td><td rowspan="1" colspan="2">
              <bold>Females (N = 1)</bold>
            </td></tr><tr><td rowspan="1" colspan="1">
              <bold>Range</bold>
            </td><td rowspan="1" colspan="1">
              <bold>Mean</bold>
            </td><td rowspan="1" colspan="1">
              <bold>Range</bold>
            </td><td rowspan="1" colspan="1">
              <bold>Measure</bold>
            </td></tr><tr><td rowspan="1" colspan="1">Total Length (<abbrev xmlns:xlink="http://www.w3.org/1999/xlink" xlink:title="standardized body length" id="ABBRID0EGJDI" xlink:type="simple">SBL</abbrev>)</td><td rowspan="1" colspan="1"/><td rowspan="1" colspan="1"/><td rowspan="1" colspan="1"/><td rowspan="1" colspan="1">4.116</td></tr><tr><td rowspan="1" colspan="1">Maximum Width</td><td rowspan="1" colspan="1"/><td rowspan="1" colspan="1"/><td rowspan="1" colspan="1"/><td rowspan="1" colspan="1">1.852</td></tr><tr><td rowspan="1" colspan="1">Width of Head/Width of Left Elytron</td><td rowspan="1" colspan="1"/><td rowspan="1" colspan="1"/><td rowspan="1" colspan="1"/><td rowspan="1" colspan="1">1.013</td></tr><tr><td rowspan="1" colspan="1">Pronotum: Width (at widest part)/ Length</td><td rowspan="1" colspan="1"/><td rowspan="1" colspan="1"/><td rowspan="1" colspan="1"/><td rowspan="1" colspan="1">1.076</td></tr><tr><td rowspan="1" colspan="1">Length of Pronotum/ Length of Head</td><td rowspan="1" colspan="1"/><td rowspan="1" colspan="1"/><td rowspan="1" colspan="1"/><td rowspan="1" colspan="1">1.236</td></tr><tr><td rowspan="1" colspan="1">
                    <abbrev xmlns:xlink="http://www.w3.org/1999/xlink" xlink:title="apparent body length" id="ABBRID0E2LDI" xlink:type="simple">ABL</abbrev>
                  </td><td rowspan="1" colspan="1"/><td rowspan="1" colspan="1"/><td rowspan="1" colspan="1"/><td rowspan="1" colspan="1">4.72</td></tr></tbody></table></table-wrap><table-wrap position="float" orientation="portrait"><label>C.</label><caption><p>
          <italic><tp:taxon-name><tp:taxon-name-part taxon-name-part-type="genus" reg="Thoasia">Thoasia</tp:taxon-name-part> <tp:taxon-name-part taxon-name-part-type="species" reg="pterosmaragdos">pterosmaragdos</tp:taxon-name-part></tp:taxon-name></italic> Aldebron &amp; Erwin, sp.n.</p></caption><table rules="all"><tbody><tr><th rowspan="2" colspan="1"/><th rowspan="1" colspan="2">Males (N = 2)</th><th rowspan="1" colspan="2">Females (N = 1)</th></tr><tr><th rowspan="1" colspan="1">Range</th><th rowspan="1" colspan="1">Mean</th><th rowspan="1" colspan="1">Range</th><th rowspan="1" colspan="1">Measure</th></tr><tr><td rowspan="1" colspan="1">Total Length (<abbrev xmlns:xlink="http://www.w3.org/1999/xlink" xlink:title="standardized body length" id="ABBRID0E5NDI" xlink:type="simple">SBL</abbrev>)</td><td rowspan="1" colspan="1">4.208–4.349</td><td rowspan="1" colspan="1">4.279</td><td rowspan="1" colspan="1"/><td rowspan="1" colspan="1">4.388</td></tr><tr><td rowspan="1" colspan="1">Maximum Width</td><td rowspan="1" colspan="1">2.02–2.018</td><td rowspan="1" colspan="1">2.019</td><td rowspan="1" colspan="1"/><td rowspan="1" colspan="1">2.110</td></tr><tr><td rowspan="1" colspan="1">Width of Head/Width of Left Elytron</td><td rowspan="1" colspan="1">0.977–0.996</td><td rowspan="1" colspan="1">0.987</td><td rowspan="1" colspan="1"/><td rowspan="1" colspan="1">0.922</td></tr><tr><td rowspan="1" colspan="1">Pronotum: Width (at widest part)/ Length</td><td rowspan="1" colspan="1">1.233–1.254</td><td rowspan="1" colspan="1">1.243</td><td rowspan="1" colspan="1"/><td rowspan="1" colspan="1">1.172</td></tr><tr><td rowspan="1" colspan="1">Length of Pronotum/ Length of Head</td><td rowspan="1" colspan="1">1.209–1.228</td><td rowspan="1" colspan="1">1.219</td><td rowspan="1" colspan="1"/><td rowspan="1" colspan="1">1.248</td></tr><tr><td rowspan="1" colspan="1">
                    <abbrev xmlns:xlink="http://www.w3.org/1999/xlink" xlink:title="apparent body length" id="ABBRID0ETQDI" xlink:type="simple">ABL</abbrev>
                  </td><td rowspan="1" colspan="1">4.970–5.070</td><td rowspan="1" colspan="1">5.020</td><td rowspan="1" colspan="1"/><td rowspan="1" colspan="1">5.110</td></tr></tbody></table></table-wrap><!--PageBreak--></sec><sec sec-type="manu species group" id="SECID0EERDI"><title>
            <italic><tp:taxon-name><tp:taxon-name-part taxon-name-part-type="genus" reg="Thoasia"/><tp:taxon-name-part taxon-name-part-type="species" reg="manu">manu</tp:taxon-name-part></tp:taxon-name></italic> species group</title><table-wrap position="float" orientation="portrait"><label>A.</label><caption><p>
          <italic><tp:taxon-name><tp:taxon-name-part taxon-name-part-type="genus" reg="Thoasia">Thoasia</tp:taxon-name-part> <tp:taxon-name-part taxon-name-part-type="species" reg="manu">manu</tp:taxon-name-part></tp:taxon-name></italic> Erwin &amp; Aldebron, sp.n.</p></caption><table rules="all"><tbody><tr><th rowspan="2" colspan="1"/><th rowspan="1" colspan="2">Males (N = 14)</th><th rowspan="1" colspan="2">Females (N = 19)</th></tr><tr><th rowspan="1" colspan="1">Range</th><th rowspan="1" colspan="1">Mean</th><th rowspan="1" colspan="1">Range</th><th rowspan="1" colspan="1">Mean</th></tr><tr><td rowspan="1" colspan="1">Total Length (<abbrev xmlns:xlink="http://www.w3.org/1999/xlink" xlink:title="standardized body length" id="ABBRID0EGTDI" xlink:type="simple">SBL</abbrev>)</td><td rowspan="1" colspan="1">3.911–4.513</td><td rowspan="1" colspan="1">4.218</td><td rowspan="1" colspan="1">4.068–4.747</td><td rowspan="1" colspan="1">4.441</td></tr><tr><td rowspan="1" colspan="1">Maximum Width</td><td rowspan="1" colspan="1">1.889–2.286</td><td rowspan="1" colspan="1">2.052</td><td rowspan="1" colspan="1">1.833–2.332</td><td rowspan="1" colspan="1">2.132</td></tr><tr><td rowspan="1" colspan="1">Width of Head/Width of Left Elytron</td><td rowspan="1" colspan="1">0.857–1.012</td><td rowspan="1" colspan="1">0.965</td><td rowspan="1" colspan="1">0.883–1.101</td><td rowspan="1" colspan="1">0.966</td></tr><tr><td rowspan="1" colspan="1">Pronotum: Width (at widest part)/ Length</td><td rowspan="1" colspan="1">1.149–1.404</td><td rowspan="1" colspan="1">1.243</td><td rowspan="1" colspan="1">1.151–1.399</td><td rowspan="1" colspan="1">1.247</td></tr><tr><td rowspan="1" colspan="1">Length of Pronotum/ Length of Head</td><td rowspan="1" colspan="1">1.224–1.388</td><td rowspan="1" colspan="1">1.275</td><td rowspan="1" colspan="1">1.161–1.464</td><td rowspan="1" colspan="1">1.288</td></tr><tr><td rowspan="1" colspan="1">
                    <abbrev xmlns:xlink="http://www.w3.org/1999/xlink" xlink:title="apparent body length" id="ABBRID0E2VDI" xlink:type="simple">ABL</abbrev>
                  </td><td rowspan="1" colspan="1">4.420–5.010</td><td rowspan="1" colspan="1">4.715</td><td rowspan="1" colspan="1">4.640–5.220</td><td rowspan="1" colspan="1">4.930</td></tr></tbody></table></table-wrap></sec></app></tp:treatment-sec><ref-list><ref id="B18"><mixed-citation xmlns:xlink="http://www.w3.org/1999/xlink" xlink:type="simple">
          <person-group><name name-style="western"><surname>Liebke</surname><given-names>M</given-names></name></person-group> (<year>1939</year>) <article-title>Neue Laufkäfer. Festschrift zum 60. Geburtstage von Profesor Dr.</article-title> <source>Embrik Strand</source> <volume>5</volume>: <fpage>91</fpage>–<lpage>130</lpage>.</mixed-citation></ref></ref-list></tp:taxon-treatment>
